# Supplementary material for: Cellular reprogramming is driven by widespread rewiring of promoter-enhancer interactions
Source: BMC Biol. 2023 Nov 20;21:264. doi: 10.1186/s12915-023-01766-0 (PMC10658794; doi:10.1186/s12915-023-01766-0)
Supplement: Supplementary file 2 — Additional file 2: Table S1. [file 12915_2023_1766_MOESM2_ESM.xlsx]

## Sheet: 1h vs 0h
Gene_id	Gene_name	log2FoldChange	padj
ENSMUSG00000103495	Gm37409	3.98366	0.022079
ENSMUSG00000103085	Gm38120	2.21344	0.003296
ENSMUSG00000026102	Inpp1	2.58617	3.54e-50
ENSMUSG00000101674	4930444A19Rik	2.63644	0.034532
ENSMUSG00000102642	A130048G24Rik	3.80843	6.95e-07
ENSMUSG00000103696	Gm37531	2.91619	0.006668
ENSMUSG00000102776	Gm38162	2.16941	0.002647
ENSMUSG00000103756	Gm37285	2.14309	0.025092
ENSMUSG00000103192	Gm37645	4.33914	0.00384
ENSMUSG00000104488	Gm38062	2.95596	0.006275
ENSMUSG00000102721	A630081D01Rik	2.48586	0.01287
ENSMUSG00000090145	Ugt1a6b	2.49595	0.026912
ENSMUSG00000081602	Gm15369	4.16877	0.021035
ENSMUSG00000082513	Gm15374	3.48735	0.045671
ENSMUSG00000089943	Ugt1a5	3.40527	0.041211
ENSMUSG00000081488	Gm15368	3.97957	0.029499
ENSMUSG00000083277	Gm15376	4.64741	0.005296
ENSMUSG00000090171	Ugt1a2	4.25375	0.018001
ENSMUSG00000032487	Ptgs2	5.47228	7.75e-09
ENSMUSG00000097754	Ptgs2os2	4.31757	0.00537
ENSMUSG00000103199	Gm37648	2.7806	0.004393
ENSMUSG00000104293	Gm38043	2.177	0.035198
ENSMUSG00000026581	Sell	2.18113	1.1e-32
ENSMUSG00000026580	Selp	3.07679	0.026562
ENSMUSG00000026579	F5	4.2497	0.005665
ENSMUSG00000103676	Gm38204	4.52981	0.009937
ENSMUSG00000066677	Ifi208	2.01931	0.00566
ENSMUSG00000103367	Gm38158	2.13124	0.039487
ENSMUSG00000047369	Dnah14	2.3824	0.016802
ENSMUSG00000016194	Hsd11b1	2.04213	9.79e-06
ENSMUSG00000026648	Dclre1c	2.1686	8.04e-19
ENSMUSG00000085205	Gm13185	2.68761	7.62e-05
ENSMUSG00000102329	Gm10851	2.93022	0.00038
ENSMUSG00000102376	Gm37975	2.70463	1.86e-05
ENSMUSG00000026768	Itga8	3.386	0.036963
ENSMUSG00000104034	2900092N22Rik	3.23848	0.030795
ENSMUSG00000103885	Gm37006	2.61959	0.018079
ENSMUSG00000103050	Gm38273	3.209	0.028791
ENSMUSG00000026981	Il1rn	3.61088	0.004987
ENSMUSG00000083973	Gm13459	3.95828	0.0069
ENSMUSG00000102875	Gm37139	3.14113	0.020583
ENSMUSG00000036067	Slc2a6	2.21559	3.46e-05
ENSMUSG00000026880	Stom	2.44886	1e-08
ENSMUSG00000107468	5730507A11Rik	4.38988	0.013227
ENSMUSG00000085089	Arhgap15os	3.60903	0.032487
ENSMUSG00000026872	Zeb2	2.30454	1.21e-43
ENSMUSG00000085471	4933423P22Rik	3.3603	3.13e-06
ENSMUSG00000027221	Chst1	5.09809	0.001874
ENSMUSG00000027398	Il1b	5.95691	1.34e-05
ENSMUSG00000001768	Rin2	3.22738	5.35e-20
ENSMUSG00000032802	Srxn1	3.67708	0.023622
ENSMUSG00000027465	Tbc1d20	2.27038	5.26e-37
ENSMUSG00000042745	Id1	3.6978	0.029839
ENSMUSG00000050600	Zfp831	2.47316	3.41e-08
ENSMUSG00000103485	Gm38001	4.42963	0.001208
ENSMUSG00000104235	Gm37589	2.41421	4.43e-13
ENSMUSG00000027995	Tlr2	2.76837	1.69e-20
ENSMUSG00000028064	Sema4a	2.37441	0.001256
ENSMUSG00000027947	Il6ra	2.72167	7e-49
ENSMUSG00000106061	Gm43773	4.11796	0.02559
ENSMUSG00000105229	Gm43149	3.74056	0.012815
ENSMUSG00000105304	Gm43696	2.30568	0.036267
ENSMUSG00000105842	Gm43329	3.07166	0.003402
ENSMUSG00000027896	Slc16a4	2.10806	0.025455
ENSMUSG00000050549	Fam241a	2.90374	0.001363
ENSMUSG00000106149	Gm43430	3.57783	0.003731
ENSMUSG00000104903	Gm43707	4.29517	0.018007
ENSMUSG00000097860	Gm26857	2.3563	4.47e-17
ENSMUSG00000083186	Gm11805	2.27391	0.005686
ENSMUSG00000084408	Gm11870	2.88258	0.028791
ENSMUSG00000028341	Nr4a3	4.02268	2.29e-07
ENSMUSG00000028378	Ptgr1	2.00592	3.24e-30
ENSMUSG00000080831	Gm12529	3.25389	0.044434
ENSMUSG00000066150	Slc31a1	2.26414	1.04e-40
ENSMUSG00000040964	Arhgef10l	2.29144	1.49e-06
ENSMUSG00000040761	Spen	2.18625	1.27e-80
ENSMUSG00000066026	Dhrs3	2.76649	3.91e-20
ENSMUSG00000039911	Spsb1	3.58533	3.9e-07
ENSMUSG00000105950	Gm43679	2.11816	0.025984
ENSMUSG00000040584	Abcb1a	2.35779	3.61e-17
ENSMUSG00000106158	Gm43216	3.81503	0.040266
ENSMUSG00000039934	Gsap	2.79219	5.63e-21
ENSMUSG00000104920	Gm43215	3.99356	0.025042
ENSMUSG00000044968	Napepld	2.79169	2.42e-06
ENSMUSG00000028949	Smarcd3	3.5351	0.015982
ENSMUSG00000106717	Gm42798	2.0394	0.034617
ENSMUSG00000029135	Fosl2	4.95295	2.07e-07
ENSMUSG00000107227	Gm42559	2.62503	0.006529
ENSMUSG00000029094	Afap1	2.01636	3.64e-05
ENSMUSG00000029126	Nsg1	4.01893	0.040145
ENSMUSG00000039782	Cpeb2	2.58679	8.39e-11
ENSMUSG00000106706	C530043K16Rik	2.36073	0.032671
ENSMUSG00000085363	Gm15478	4.65085	0.0069
ENSMUSG00000106837	D630030B08Rik	4.24936	0.007786
ENSMUSG00000106739	Gm43499	2.92182	0.001012
ENSMUSG00000106178	Gm42987	4.09809	0.011253
ENSMUSG00000029275	Gfi1	2.80887	4.18e-14
ENSMUSG00000011831	Evi5	2.21095	6.84e-17
ENSMUSG00000106288	Gm43593	3.61895	0.03415
ENSMUSG00000107116	Gm43274	2.55926	0.000432
ENSMUSG00000107115	Gm43052	2.32559	0.041514
ENSMUSG00000107364	Gm43051	2.39072	0.024659
ENSMUSG00000032754	Slc8b1	3.31651	1.4e-31
ENSMUSG00000105434	Gm43359	2.382	0.000788
ENSMUSG00000045502	Hcar2	3.75289	0.049916
ENSMUSG00000106458	Gm42633	2.40653	0.001687
ENSMUSG00000107118	Gm42986	2.16951	0.039959
ENSMUSG00000015950	Ncf1	3.93731	1.09e-15
ENSMUSG00000052271	Bhlha15	2.95375	0.003842
ENSMUSG00000106547	B230303O12Rik	3.55207	0.03972
ENSMUSG00000106801	Gm42852	3.73655	0.046121
ENSMUSG00000097138	Gm26625	2.24014	0.015389
ENSMUSG00000029919	Hpgds	2.23369	0.005985
ENSMUSG00000036390	Gadd45a	2.37445	1.24e-08
ENSMUSG00000108216	Gm44153	4.32515	0.007411
ENSMUSG00000107835	Gm43999	2.11009	0.039208
ENSMUSG00000107966	Gm44001	3.58278	0.014443
ENSMUSG00000030029	Lrig1	2.23506	3.23e-09
ENSMUSG00000030162	Olr1	5.00166	0.000956
ENSMUSG00000107756	Gm44164	2.24426	0.000999
ENSMUSG00000043017	Ptgir	3.13368	5.43e-34
ENSMUSG00000044317	Gpr4	3.81472	0.035115
ENSMUSG00000097246	Gm26890	2.1237	0.049714
ENSMUSG00000053964	Lgals4	2.39647	0.001681
ENSMUSG00000109314	Gm44699	3.36999	0.000507
ENSMUSG00000004609	Cd33	5.25307	0.000208
ENSMUSG00000109434	Gm44937	2.84915	0.006788
ENSMUSG00000098708	Gm27252	4.29591	0.006248
ENSMUSG00000095061	E030018B13Rik	3.09814	0.002202
ENSMUSG00000108365	Gm44951	3.15421	0.00648
ENSMUSG00000097423	Gm26522	2.8193	0.000254
ENSMUSG00000109279	Gm45220	2.18036	0.022484
ENSMUSG00000030747	Dgat2	5.68651	9.47e-07
ENSMUSG00000084984	Far1os	2.54812	0.012456
ENSMUSG00000108954	Gm44901	2.70433	0.004542
ENSMUSG00000108752	Gm45191	3.16857	0.024126
ENSMUSG00000108465	Gm45110	2.32227	0.048635
ENSMUSG00000109555	Gm44891	3.67776	0.001952
ENSMUSG00000097923	Gm26577	2.44108	0.000898
ENSMUSG00000111131	9930024M15Rik	4.10833	0.014313
ENSMUSG00000020101	Vsir	4.9679	0.000254
ENSMUSG00000096991	Gm26789	3.10257	0.031743
ENSMUSG00000019947	Arid5b	2.095	1.54e-13
ENSMUSG00000020250	Txnrd1	2.18118	2.49e-88
ENSMUSG00000109864	Eid3	4.1756	1.02e-11
ENSMUSG00000020027	Socs2	3.13798	6.68e-23
ENSMUSG00000112009	Gm48591	3.24977	0.010683
ENSMUSG00000031465	Angpt2	2.22169	0.000164
ENSMUSG00000109679	Gm45342	3.80556	0.022108
ENSMUSG00000062991	Nrg1	4.34938	0.000349
ENSMUSG00000039478	Micu3	2.0412	0.009317
ENSMUSG00000097472	Gm26586	2.28052	0.021417
ENSMUSG00000005413	Hmox1	2.08242	1.29e-12
ENSMUSG00000110598	Gm45854	2.07139	0.002662
ENSMUSG00000031910	Has3	2.011	0.00011
ENSMUSG00000003847	Nfat5	2.01335	3e-21
ENSMUSG00000031722	Hp	4.46129	0.003053
ENSMUSG00000001995	Sipa1l2	2.40952	0.033998
ENSMUSG00000114253	Gm47798	2.79603	0.030177
ENSMUSG00000037759	Ptger2	2.17513	5.1e-09
ENSMUSG00000021876	Rnase4	3.07771	2.67e-29
ENSMUSG00000072115	Ang	4.2765	0.001785
ENSMUSG00000103869	Gm37420	2.90654	1.27e-06
ENSMUSG00000115002	Gm10847	2.48469	0.028198
ENSMUSG00000051615	Rap2a	2.80027	3.61e-17
ENSMUSG00000005800	Mmp8	4.86181	0.00091
ENSMUSG00000111212	Gm47087	3.01722	3.38e-07
ENSMUSG00000031802	Phxr4	3.09554	0.002404
ENSMUSG00000102352	Gm38346	2.2843	1.17e-05
ENSMUSG00000102153	Gm37474	2.00672	0.000254
ENSMUSG00000102850	Gm37082	2.87923	3.84e-07
ENSMUSG00000098843	Gm27240	4.01401	0.0069
ENSMUSG00000111264	E030022I16Rik	2.05751	0.010947
ENSMUSG00000110773	Gm39326	2.67021	0.009218
ENSMUSG00000102617	Gm37842	3.64485	0.043192
ENSMUSG00000036466	Megf11	2.57768	0.000434
ENSMUSG00000032238	Rora	4.10972	0.013226
ENSMUSG00000102143	Gm38057	2.14581	0.024731
ENSMUSG00000104469	Gm37663	2.47988	0.002525
ENSMUSG00000102874	Gm37137	3.4348	0.024501
ENSMUSG00000103657	Gm37204	2.66054	0.009824
ENSMUSG00000066235	Pomgnt2	2.00934	5.55e-06
ENSMUSG00000032540	Abhd5	2.86618	3.62e-05
ENSMUSG00000079227	Ccr5	2.1982	2.77e-08
ENSMUSG00000081974	Gm11960	3.67754	0.000138
ENSMUSG00000034209	Rasl10a	4.6005	7.86e-05
ENSMUSG00000020120	Plek	2.75145	1.58e-72
ENSMUSG00000092455	Gm20456	4.04827	0.004919
ENSMUSG00000092626	9130230N09Rik	2.94402	0.000608
ENSMUSG00000048721	Fndc9	2.57637	0.006195
ENSMUSG00000020261	Slc36a1	2.71719	4.16e-20
ENSMUSG00000033066	Gas7	4.49308	1.83e-44
ENSMUSG00000020846	Rflnb	4.09617	1.12e-10
ENSMUSG00000035385	Ccl2	3.7917	0.010568
ENSMUSG00000020696	Rffl	2.87305	1.37e-36
ENSMUSG00000019122	Ccl9	3.30633	6.83e-11
ENSMUSG00000000982	Ccl3	2.4909	8.49e-16
ENSMUSG00000019302	Atp6v0a1	3.72916	8.8e-138
ENSMUSG00000020806	Rhbdf2	2.46062	4.96e-22
ENSMUSG00000053113	Socs3	4.40014	6.91e-09
ENSMUSG00000051510	Mafg	2.16866	2.89e-28
ENSMUSG00000097062	Gm17586	2.55644	0.000457
ENSMUSG00000097859	Gm26601	2.20971	0.020099
ENSMUSG00000113650	Gm47826	2.12323	0.012379
ENSMUSG00000021313	Ryr2	4.86949	0.002781
ENSMUSG00000076749	Tcrg-C1	5.08563	0.003279
ENSMUSG00000097838	C530050E15Rik	3.31341	0.001405
ENSMUSG00000044734	Serpinb1a	2.50345	1.53e-14
ENSMUSG00000114617	Gm48766	3.74994	0.02597
ENSMUSG00000056749	Nfil3	6.14745	1.02e-05
ENSMUSG00000035493	Tgfbi	6.00649	4.41e-06
ENSMUSG00000114535	Gm47246	2.71304	0.044337
ENSMUSG00000089940	Gm4117	2.12532	0.004747
ENSMUSG00000113076	Gm47088	3.39453	0.045151
ENSMUSG00000114612	Gm47550	2.22915	0.022368
ENSMUSG00000104214	Gm36638	2.35911	0.024421
ENSMUSG00000025453	Nnt	2.72355	0.00851
ENSMUSG00000111971	Gm48678	2.30863	0.001789
ENSMUSG00000050974	Gm9847	2.87593	0.003913
ENSMUSG00000113752	Gm47817	3.35393	0.032487
ENSMUSG00000097667	Gm26764	3.65745	0.031604
ENSMUSG00000007682	Dio2	2.14058	1.41e-10
ENSMUSG00000093465	Gm20682	3.08677	0.015957
ENSMUSG00000113003	Gm47138	2.81128	0.021981
ENSMUSG00000113917	Gm48382	3.44256	0.049471
ENSMUSG00000115568	Tiaf2	2.04314	0.041374
ENSMUSG00000104116	Gm37296	2.19189	0.01226
ENSMUSG00000071713	Csf2rb	3.82666	3.6e-129
ENSMUSG00000036273	Lrrk2	2.50451	2.44e-80
ENSMUSG00000097643	A130051J06Rik	2.44246	0.004834
ENSMUSG00000064210	Ano6	2.13664	1.34e-52
ENSMUSG00000115522	Gm49173	3.66463	0.003398
ENSMUSG00000078648	Gm17546	3.24205	0.037636
ENSMUSG00000023034	Nr4a1	2.1773	1.27e-17
ENSMUSG00000075408	6030408B16Rik	2.56754	2.33e-22
ENSMUSG00000116395	Gm49499	2.11521	0.025916
ENSMUSG00000001288	Rarg	4.12787	0.005343
ENSMUSG00000063234	Gpr84	6.46251	7.69e-09
ENSMUSG00000071637	Cebpd	2.61542	0.00129
ENSMUSG00000022861	Dgkg	2.64149	5.7e-06
ENSMUSG00000022799	Arhgap31	2.1638	8.82e-42
ENSMUSG00000081651	Gm15530	4.48578	0.009615
ENSMUSG00000022636	Alcam	2.30991	3.66e-10
ENSMUSG00000116628	4930478L05Rik	2.30814	0.003495
ENSMUSG00000022957	Itsn1	3.05589	2.89e-33
ENSMUSG00000097139	Gm26626	3.22269	0.03659
ENSMUSG00000003541	Ier3	4.14187	7.22e-05
ENSMUSG00000090307	1700071M16Rik	4.84104	0.000982
ENSMUSG00000024164	C3	5.67009	1.18e-09
ENSMUSG00000090168	D630014O11Rik	2.26253	0.019674
ENSMUSG00000117546	AC154542.1	3.66175	2.13e-06
ENSMUSG00000071862	Lrrtm2	2.49344	0.008046
ENSMUSG00000051439	Cd14	6.57308	1.03e-06
ENSMUSG00000024480	Ap3s1	2.4964	1.53e-17
ENSMUSG00000117429	A430019L02Rik	7.09107	4.29e-08
ENSMUSG00000117599	Gm49971	5.13816	2.06e-07
ENSMUSG00000117372	Gm49972	4.62744	0.000466
ENSMUSG00000097707	Gm26742	2.5516	0.001153
ENSMUSG00000038059	Smim3	2.84758	3.4e-20
ENSMUSG00000024900	Cpt1a	2.81324	1.21e-43
ENSMUSG00000024772	Ehd1	2.18747	1.64e-34
ENSMUSG00000117964	AC119228.1	2.26998	0.006486
ENSMUSG00000114285	Gm47773	3.84321	0.044722
ENSMUSG00000114409	Gm9042	3.82214	0.0316
ENSMUSG00000114235	F530104D19Rik	3.67545	0.034279
ENSMUSG00000047604	Frat2	2.08322	1.76e-05
ENSMUSG00000118314	1700001K23Rik	4.7713	0.00027
ENSMUSG00000054843	Atrnl1	2.39745	9.86e-49
ENSMUSG00000117871	AC140469.1	3.68578	0.00632
ENSMUSG00000015340	Cybb	2.47098	8.8e-51
ENSMUSG00000033792	Atp7a	2.6225	1.18e-24
ENSMUSG00000073008	Gpr174	2.05726	6.82e-19
ENSMUSG00000025270	Alas2	2.50011	0.014782
ENSMUSG00000032769	Trpa1	-2.26517	1.46573e-06
ENSMUSG00000006542	Prkag3	-2.74567	0.0019732
ENSMUSG00000056055	Sag	-2.9656	0.00483083
ENSMUSG00000047793	Sned1	-2.17088	1.91276e-07
ENSMUSG00000026447	Pik3c2b	-2.03108	2.19984e-16
ENSMUSG00000026358	Rgs1	-3.02313	6.33173e-09
ENSMUSG00000026471	Mr1	-2.15677	5.7787e-05
ENSMUSG00000004709	Cd244a	-3.44414	0.00113657
ENSMUSG00000038179	Slamf7	-5.07771	8.05235e-06
ENSMUSG00000037995	Igsf9	-2.36769	0.00191703
ENSMUSG00000103114	Gm32200	-3.83954	0.0404232
ENSMUSG00000026815	Gfi1b	-3.93464	4.54097e-19
ENSMUSG00000026885	Ttll11	-2.48248	6.42067e-08
ENSMUSG00000047250	Ptgs1	-2.41596	3.18138e-16
ENSMUSG00000087222	E030042O20Rik	-2.77869	0.0354554
ENSMUSG00000032864	Rag2	-4.97402	1.60937e-09
ENSMUSG00000061311	Rag1	-5.5896	4.30742e-26
ENSMUSG00000027368	Dusp2	-2.97417	7.09963e-25
ENSMUSG00000027318	Adam33	-3.71442	0.0428495
ENSMUSG00000043110	Lrrn4	-5.25488	0.00342838
ENSMUSG00000038241	Cep250	-2.24391	3.86606e-37
ENSMUSG00000023393	Slc17a9	-2.35807	1.40893e-10
ENSMUSG00000039304	Tnfsf10	-4.20996	0.00168119
ENSMUSG00000044167	Foxo1	-2.76935	2.01325e-44
ENSMUSG00000036362	P2ry13	-3.19633	0.00566023
ENSMUSG00000028082	Sh3d19	-2.6327	0.00490295
ENSMUSG00000027843	Ptpn22	-2.37052	5.37343e-07
ENSMUSG00000028121	Bcar3	-2.59137	1.54272e-07
ENSMUSG00000027985	Lef1	-2.47571	8.79663e-51
ENSMUSG00000028214	Gem	-4.10275	5.21667e-31
ENSMUSG00000028278	Rragd	-2.37798	0.000237179
ENSMUSG00000028460	Sit1	-2.88158	0.000582215
ENSMUSG00000028784	Spocd1	-2.68056	2.04198e-05
ENSMUSG00000028782	Adgrb2	-2.13165	7.75032e-05
ENSMUSG00000007872	Id3	-3.94942	1.47325e-06
ENSMUSG00000036553	Sh3tc1	-2.37561	1.17871e-06
ENSMUSG00000063646	Jakmip1	-2.1967	0.00102182
ENSMUSG00000060512	0610040J01Rik	-2.60001	6.2054e-09
ENSMUSG00000044827	Tlr1	-4.13519	0.0204732
ENSMUSG00000029338	Antxr2	-2.02919	8.42706e-20
ENSMUSG00000035456	Prdm8	-2.34881	0.000915664
ENSMUSG00000035273	Hpse	-2.00412	3.69153e-07
ENSMUSG00000051339	2900026A02Rik	-3.12067	2.88111e-59
ENSMUSG00000041827	Oasl1	-3.81676	1.69055e-05
ENSMUSG00000064267	Hvcn1	-2.57778	6.79464e-07
ENSMUSG00000039959	Hip1	-2.06685	1.16999e-33
ENSMUSG00000079173	Zan	-2.37242	0.00122499
ENSMUSG00000036526	Card11	-2.76322	3.24612e-12
ENSMUSG00000000058	Cav2	-2.16755	0.0167404
ENSMUSG00000029771	Irf5	-2.16672	8.30287e-15
ENSMUSG00000054435	Gimap4	-2.37291	1.5751e-09
ENSMUSG00000047867	Gimap6	-2.30664	2.66865e-24
ENSMUSG00000054641	Mmrn1	-3.00106	3.35368e-05
ENSMUSG00000073002	Vamp5	-2.21166	0.0077855
ENSMUSG00000048489	Depp1	-4.32298	0.00241344
ENSMUSG00000107761	2010008C14Rik	-2.78333	0.0199561
ENSMUSG00000003545	Fosb	-4.09348	1.75821e-82
ENSMUSG00000008496	Pou2f2	-3.65645	1.90022e-26
ENSMUSG00000030577	Cd22	-2.24427	7.33684e-26
ENSMUSG00000040435	Ppp1r15a	-2.06042	6.54453e-21
ENSMUSG00000110195	Pde2a	-2.26525	0.0467652
ENSMUSG00000046321	Hs3st2	-2.06792	1.4083e-09
ENSMUSG00000030745	Il21r	-3.46445	1.15032e-16
ENSMUSG00000061723	Tnnt3	-2.78498	0.0465706
ENSMUSG00000070348	Ccnd1	-2.72151	1.01133e-73
ENSMUSG00000046031	Calhm6	-2.73308	0.0402654
ENSMUSG00000057337	Chst3	-2.58359	3.44101e-56
ENSMUSG00000008398	Elk3	-2.31444	1.28762e-27
ENSMUSG00000020140	Lgr5	-3.5626	8.56345e-40
ENSMUSG00000109684	Gm45745	-4.23115	0.000214077
ENSMUSG00000110178	Gm33831	-3.37971	0.028689
ENSMUSG00000031530	Dusp4	-3.40148	4.83965e-37
ENSMUSG00000031840	Rab3a	-3.15495	7.85455e-08
ENSMUSG00000006362	Cbfa2t3	-4.87214	1.83339e-20
ENSMUSG00000090174	Gm10612	-3.82712	0.0456063
ENSMUSG00000021779	Thrb	-2.6578	0.00652888
ENSMUSG00000019027	Dnah1	-2.19719	0.00027272
ENSMUSG00000057606	Colq	-3.31866	1.6331e-14
ENSMUSG00000068407	Rnase12	-2.67987	1.54281e-06
ENSMUSG00000021990	Spata13	-2.50328	1.40108e-45
ENSMUSG00000060548	Tnfrsf19	-3.48294	1.38602e-28
ENSMUSG00000033730	Egr3	-2.60549	0.00592294
ENSMUSG00000022103	Gfra2	-2.33403	1.49882e-33
ENSMUSG00000032023	Jhy	-2.60984	1.61032e-27
ENSMUSG00000034485	Uaca	-3.23526	1.20927e-50
ENSMUSG00000042757	Tmem108	-2.76202	0.00921833
ENSMUSG00000045322	Tlr9	-3.65722	1.04071e-09
ENSMUSG00000020439	Smtn	-2.15341	4.90738e-20
ENSMUSG00000020182	Ddc	-2.7272	7.0174e-07
ENSMUSG00000000861	Bcl11a	-2.133	3.23122e-33
ENSMUSG00000058163	Gm5431	-3.38382	0.0448848
ENSMUSG00000069893	9930111J21Rik1	-2.4345	0.0178796
ENSMUSG00000069892	9930111J21Rik2	-3.10173	5.79135e-08
ENSMUSG00000038178	Slc43a2	-2.42104	1.48656e-09
ENSMUSG00000056648	Hoxb8	-2.94262	5.28482e-59
ENSMUSG00000038721	Hoxb7	-2.34292	2.61661e-05
ENSMUSG00000017417	Plxdc1	-3.08003	3.69153e-07
ENSMUSG00000038352	Arl5c	-2.21298	8.91035e-11
ENSMUSG00000019312	Grb7	-3.17186	1.6936e-15
ENSMUSG00000020889	Nr1d1	-2.88126	0.000583203
ENSMUSG00000038020	Rapgefl1	-2.46592	0.00232923
ENSMUSG00000037992	Rara	-2.0806	0.000124585
ENSMUSG00000040592	Cd79b	-3.40523	1.42818e-96
ENSMUSG00000095105	Edaradd	-2.12376	3.69638e-07
ENSMUSG00000076431	Sox4	-3.6293	3.79197e-19
ENSMUSG00000034987	Hrh2	-3.02148	3.40248e-05
ENSMUSG00000021567	Nkd2	-3.53027	0.0343057
ENSMUSG00000021624	Cd180	-2.57838	3.65837e-20
ENSMUSG00000034751	Mast4	-2.41297	3.02057e-05
ENSMUSG00000046157	Tmem229b	-2.28841	2.3271e-25
ENSMUSG00000021250	Fos	-3.07893	2.00695e-42
ENSMUSG00000094787	Ighv1-54	-2.00329	0.00198502
ENSMUSG00000095519	Ighv1-66	-2.7148	0.0285182
ENSMUSG00000003882	Il7r	-4.00411	7.58301e-46
ENSMUSG00000036944	Tmem71	-2.71352	0.0227488
ENSMUSG00000106847	Peg13	-2.27343	8.02689e-21
ENSMUSG00000018008	Cyth4	-2.12436	3.5358e-21
ENSMUSG00000000489	Pdgfb	-6.38585	3.64232e-17
ENSMUSG00000042351	Grap2	-2.83401	0.0331027
ENSMUSG00000068105	Tnfrsf13c	-2.66412	2.65411e-06
ENSMUSG00000064284	Cdpf1	-2.25343	0.0404083
ENSMUSG00000022475	Hdac7	-2.23747	1.50946e-31
ENSMUSG00000037972	Snn	-2.68402	9.83587e-11
ENSMUSG00000022508	Bcl6	-2.6328	8.36531e-08
ENSMUSG00000052384	Nrros	-2.33107	6.8552e-24
ENSMUSG00000024013	Fgd2	-2.22463	2.02434e-12
ENSMUSG00000023959	Clic5	-2.5082	7.53799e-07
ENSMUSG00000015599	Ttbk1	-2.13175	0.0304788
ENSMUSG00000071068	Treml2	-2.00808	7.63645e-11
ENSMUSG00000062591	Tubb4a	-2.55562	0.0485265
ENSMUSG00000024063	Lbh	-2.29466	6.22481e-25
ENSMUSG00000045817	Zfp36l2	-2.61154	3.88375e-63
ENSMUSG00000046668	Cxxc5	-2.28583	1.57744e-17
ENSMUSG00000024593	Megf10	-3.35095	2.25413e-09
ENSMUSG00000046318	Ccbe1	-2.56316	0.000295722
ENSMUSG00000044724	Gpr152	-2.24144	0.00110597
ENSMUSG00000075289	Carns1	-2.13563	0.00194133
ENSMUSG00000040247	Tbc1d10c	-2.90632	9.32612e-08
ENSMUSG00000079339	Ifit1bl1	-2.66281	0.0312391
ENSMUSG00000031385	Plxnb3	-2.51387	0.0378
ENSMUSG00000041700	Lhfpl1	-2.69528	4.63007e-05

## Sheet: 12h vs 0h
Gene_id	Gene_name	log2FoldChange	padj
ENSMUSG00000037470	Uggt1	2.00481	7.14706e-76
ENSMUSG00000026113	Inpp4a	2.65356	0.000577553
ENSMUSG00000048234	Rnf149	2.7764	7.249e-20
ENSMUSG00000026102	Inpp1	2.72517	4.50074e-56
ENSMUSG00000102642	A130048G24Rik	3.64058	1.10029e-06
ENSMUSG00000067336	Bmpr2	2.18544	7.33898e-17
ENSMUSG00000103696	Gm37531	3.18471	0.00106672
ENSMUSG00000025959	Klf7	2.73329	9.00531e-42
ENSMUSG00000026177	Slc11a1	3.4165	3.02761e-21
ENSMUSG00000103192	Gm37645	5.07879	0.000161877
ENSMUSG00000104488	Gm38062	3.37437	0.000510178
ENSMUSG00000102721	A630081D01Rik	3.19186	0.000231687
ENSMUSG00000052477	C130026I21Rik	3.81701	1.65133e-05
ENSMUSG00000072109	A530040E14Rik	2.82017	0.00236029
ENSMUSG00000070031	Sp140	2.18675	2.81459e-11
ENSMUSG00000026222	Sp100	3.75894	2.72811e-43
ENSMUSG00000090145	Ugt1a6b	3.42075	0.000313937
ENSMUSG00000084195	Gm15372	5.05468	0.00103074
ENSMUSG00000054545	Ugt1a6a	4.26382	0.00307027
ENSMUSG00000081602	Gm15369	4.29866	0.00811706
ENSMUSG00000082513	Gm15374	4.7692	0.00100364
ENSMUSG00000089943	Ugt1a5	4.61485	0.00088501
ENSMUSG00000081488	Gm15368	4.6716	0.00307974
ENSMUSG00000083277	Gm15376	5.12774	0.00064953
ENSMUSG00000081984	Dnajb3	4.56818	0.00581365
ENSMUSG00000026271	Gpr35	5.12062	5.59148e-08
ENSMUSG00000100009	Gm7967	2.43891	6.63664e-05
ENSMUSG00000099375	Gm28187	2.77503	1.10438e-17
ENSMUSG00000062345	Serpinb2	8.86117	1.75481e-12
ENSMUSG00000104164	Gm38248	2.34559	3.81027e-07
ENSMUSG00000104239	Gm37588	3.75058	0.00536659
ENSMUSG00000102179	Gm37868	2.18493	0.0041407
ENSMUSG00000042349	Ikbke	3.88587	1.49795e-42
ENSMUSG00000042268	Slc26a9	5.97959	0.000120454
ENSMUSG00000042046	Dstyk	2.39288	0.00343521
ENSMUSG00000041642	Kif21b	2.71846	6.05502e-18
ENSMUSG00000104291	A130071D04Rik	2.50126	2.00688e-10
ENSMUSG00000032487	Ptgs2	7.61895	1.6611e-17
ENSMUSG00000097754	Ptgs2os2	7.25508	2.2168e-08
ENSMUSG00000026483	Fam129a	4.38794	0.000471773
ENSMUSG00000033684	Qsox1	3.23452	5.66326e-39
ENSMUSG00000102964	9430034N14Rik	2.3072	5.53957e-06
ENSMUSG00000026600	Soat1	2.26312	3.65352e-55
ENSMUSG00000103199	Gm37648	2.76576	0.00229574
ENSMUSG00000103572	Gm37115	3.33057	0.00429858
ENSMUSG00000026582	Sele	4.74905	0.00323458
ENSMUSG00000026581	Sell	4.98524	2.94178e-179
ENSMUSG00000026580	Selp	4.31524	0.000206205
ENSMUSG00000090081	Gm16587	4.09457	0.00873572
ENSMUSG00000026579	F5	8.92692	1.08942e-12
ENSMUSG00000038463	Olfml2b	4.54471	0.00249049
ENSMUSG00000070524	Fcrlb	5.26105	0.000250291
ENSMUSG00000026656	Fcgr2b	2.59113	3.71839e-75
ENSMUSG00000103676	Gm38204	4.41741	0.00648092
ENSMUSG00000059498	Fcgr3	7.17566	3.59294e-09
ENSMUSG00000058715	Fcer1g	4.18627	0.00417149
ENSMUSG00000038147	Cd84	2.13118	9.96076e-26
ENSMUSG00000037860	Aim2	2.6252	0.000243074
ENSMUSG00000070501	Ifi214	4.73888	2.94866e-43
ENSMUSG00000073491	Ifi213	5.59302	1.00037e-05
ENSMUSG00000043263	Ifi209	4.21824	6.49671e-73
ENSMUSG00000066677	Ifi208	5.93208	2.90195e-25
ENSMUSG00000073490	Ifi207	6.6007	3.83652e-07
ENSMUSG00000073489	Ifi204	4.01398	8.32668e-08
ENSMUSG00000090222	Ifi203-ps	2.45497	5.08075e-12
ENSMUSG00000090272	Mndal	2.70429	1.19853e-05
ENSMUSG00000026536	Ifi211	4.74028	2.68678e-05
ENSMUSG00000039997	Ifi203	2.03916	8.37755e-23
ENSMUSG00000026535	Ifi202b	8.01095	2.95948e-10
ENSMUSG00000010609	Psen2	2.43535	7.04399e-12
ENSMUSG00000104388	Gm37033	2.08539	4.80282e-06
ENSMUSG00000026519	Tmem63a	3.45575	4.70144e-59
ENSMUSG00000047369	Dnah14	3.09138	0.000314064
ENSMUSG00000038633	Degs1	2.20549	2.76327e-43
ENSMUSG00000016194	Hsd11b1	5.03926	5.02749e-37
ENSMUSG00000026648	Dclre1c	2.48254	3.83001e-25
ENSMUSG00000085205	Gm13185	3.08032	1.17827e-06
ENSMUSG00000026768	Itga8	6.1904	1.56039e-06
ENSMUSG00000104406	Gm38014	4.14752	0.00534433
ENSMUSG00000103360	Gm38156	3.972	0.0098093
ENSMUSG00000057914	Cacnb2	2.00422	3.07687e-09
ENSMUSG00000083633	Gm13312	3.63609	0.00905029
ENSMUSG00000104034	2900092N22Rik	4.46799	0.000382325
ENSMUSG00000081008	Gm13314	4.68395	0.00530705
ENSMUSG00000104106	Gm10848	3.99504	0.00655198
ENSMUSG00000103885	Gm37006	2.98891	0.00225863
ENSMUSG00000083305	Gm13315	3.18479	0.00610435
ENSMUSG00000103050	Gm38273	4.77609	8.71654e-05
ENSMUSG00000087086	Gm13269	4.52877	0.00547
ENSMUSG00000102673	Gm37437	4.91358	0.00368321
ENSMUSG00000026748	Plxdc2	6.27257	1.51741e-06
ENSMUSG00000026981	Il1rn	11.0278	5.30057e-26
ENSMUSG00000036587	Fut7	5.55091	3.17255e-05
ENSMUSG00000026928	Card9	5.08708	0.00207811
ENSMUSG00000036067	Slc2a6	5.63118	1.311e-34
ENSMUSG00000026835	Fcnb	7.2194	6.3263e-08
ENSMUSG00000059316	Slc27a4	2.13348	1.80883e-11
ENSMUSG00000026796	Fam129b	2.37141	2.35973e-08
ENSMUSG00000026880	Stom	3.90917	2.10421e-23
ENSMUSG00000107468	5730507A11Rik	4.60179	0.00400581
ENSMUSG00000085089	Arhgap15os	4.26435	0.00339635
ENSMUSG00000026970	Rbms1	2.15882	2.50919e-34
ENSMUSG00000064289	Tank	2.48213	3.98237e-19
ENSMUSG00000026896	Ifih1	3.88769	0.00116552
ENSMUSG00000025314	Ptprj	2.79086	2.2911e-65
ENSMUSG00000085471	4933423P22Rik	3.95137	5.46186e-09
ENSMUSG00000027244	Atg13	2.10876	5.65605e-24
ENSMUSG00000027239	Mdk	2.45926	3.88885e-07
ENSMUSG00000027221	Chst1	5.06671	0.000920616
ENSMUSG00000032841	Prr5l	4.50632	0.00196681
ENSMUSG00000005087	Cd44	2.01237	2.76541e-59
ENSMUSG00000032724	Abtb2	3.89937	3.98525e-06
ENSMUSG00000027134	Lpcat4	2.2609	5.63544e-16
ENSMUSG00000040152	Thbs1	8.3883	1.48314e-15
ENSMUSG00000040035	Disp2	4.90842	0.00246952
ENSMUSG00000033705	Stard9	2.572	2.82489e-19
ENSMUSG00000027360	Hdc	5.90954	4.4211e-05
ENSMUSG00000027398	Il1b	10.3453	5.58469e-17
ENSMUSG00000037902	Sirpa	3.57164	1.76491e-99
ENSMUSG00000027322	Siglec1	4.60583	0.000950074
ENSMUSG00000048911	Rnf24	2.54559	2.06146e-09
ENSMUSG00000015932	Dstn	2.16728	1.98204e-31
ENSMUSG00000027422	Rrbp1	2.68088	9.33393e-104
ENSMUSG00000001768	Rin2	5.56084	1.02067e-62
ENSMUSG00000032802	Srxn1	5.32761	8.56379e-05
ENSMUSG00000042745	Id1	7.91083	1.65946e-09
ENSMUSG00000038375	Trp53inp2	2.88775	1.70092e-23
ENSMUSG00000027603	Ggt7	3.59292	0.000264326
ENSMUSG00000027605	Acss2	2.21679	6.43671e-14
ENSMUSG00000067787	Blcap	2.27181	4.55733e-08
ENSMUSG00000039501	Znfx1	2.0589	1.34044e-33
ENSMUSG00000056501	Cebpb	2.31893	4.97149e-14
ENSMUSG00000027514	Zbp1	4.78126	0.000568167
ENSMUSG00000016256	Ctsz	2.68799	3.40853e-47
ENSMUSG00000050600	Zfp831	2.42979	3.2762e-08
ENSMUSG00000027580	Helz2	2.02149	1.20898e-33
ENSMUSG00000027712	Anxa5	2.38554	9.52992e-09
ENSMUSG00000107741	Gm2011	4.29085	0.00461068
ENSMUSG00000027737	Slc7a11	2.82644	0.000518908
ENSMUSG00000102423	Gm37465	2.05552	0.00116159
ENSMUSG00000102808	5430420F09Rik	2.0327	0.00487563
ENSMUSG00000104235	Gm37589	2.43089	1.38526e-13
ENSMUSG00000027995	Tlr2	6.06787	1.59895e-106
ENSMUSG00000028064	Sema4a	6.60546	2.81392e-28
ENSMUSG00000028041	Adam15	2.12586	6.04783e-23
ENSMUSG00000027947	Il6ra	3.15137	1.23271e-66
ENSMUSG00000056054	S100a8	4.96507	0.00150651
ENSMUSG00000015711	Prune1	2.24949	1.4702e-08
ENSMUSG00000038712	Mindy1	2.61771	1.38547e-16
ENSMUSG00000015947	Fcgr1	4.80771	9.84796e-12
ENSMUSG00000027848	Olfml3	2.92531	7.01586e-09
ENSMUSG00000008730	Hipk1	2.25843	1.2128e-102
ENSMUSG00000104874	Gm43387	4.24411	0.00951769
ENSMUSG00000002233	Rhoc	4.25738	0.00891531
ENSMUSG00000105842	Gm43329	3.50822	0.000217411
ENSMUSG00000074342	I830077J02Rik	2.59503	2.55149e-12
ENSMUSG00000105272	Gm43071	3.31429	0.00288929
ENSMUSG00000102780	Gm38253	2.13339	0.00344971
ENSMUSG00000014599	Csf1	3.8181	3.13806e-86
ENSMUSG00000106108	Gm43221	3.13697	0.00344233
ENSMUSG00000045092	S1pr1	2.69434	9.31699e-07
ENSMUSG00000106475	Gm43011	2.17424	0.000516122
ENSMUSG00000050549	Fam241a	3.35505	4.90351e-05
ENSMUSG00000040943	Tet2	2.48857	8.48671e-52
ENSMUSG00000106149	Gm43430	3.38662	0.00339733
ENSMUSG00000074212	Dnajb14	2.2046	8.27169e-06
ENSMUSG00000104903	Gm43707	4.64803	0.00401507
ENSMUSG00000042228	Lyn	2.70275	2.20651e-86
ENSMUSG00000097860	Gm26857	2.96396	8.2269e-28
ENSMUSG00000083186	Gm11805	3.71088	8.47691e-08
ENSMUSG00000028207	Asph	3.85769	6.62361e-66
ENSMUSG00000028211	Trp53inp1	2.4166	3.4667e-12
ENSMUSG00000040296	Ddx58	2.78305	9.26861e-29
ENSMUSG00000036002	Fam214b	2.7613	1.07941e-10
ENSMUSG00000035517	Tdrd7	3.02	9.49361e-16
ENSMUSG00000028337	Coro2a	3.23931	1.55632e-26
ENSMUSG00000039813	Tbc1d2	4.65909	0.00044118
ENSMUSG00000015243	Abca1	4.59646	2.45444e-14
ENSMUSG00000028378	Ptgr1	2.88554	9.09248e-65
ENSMUSG00000066152	Slc31a2	2.60475	2.13084e-05
ENSMUSG00000066150	Slc31a1	2.85652	2.38215e-66
ENSMUSG00000039196	Orm1	5.84687	2.60996e-05
ENSMUSG00000039270	Megf9	2.27989	2.22117e-11
ENSMUSG00000028494	Plin2	3.71872	2.69777e-52
ENSMUSG00000034853	Acot11	2.67336	0.000333218
ENSMUSG00000028708	Mknk1	2.50659	3.18417e-40
ENSMUSG00000028645	Slc2a1	2.06215	2.74129e-29
ENSMUSG00000028657	Ppt1	2.33742	1.34508e-34
ENSMUSG00000056529	Ptafr	6.5041	1.83733e-07
ENSMUSG00000037366	Pafah2	2.31133	2.17964e-11
ENSMUSG00000041202	Pla2g2d	4.78709	0.000974857
ENSMUSG00000040964	Arhgef10l	3.32701	2.9263e-14
ENSMUSG00000066026	Dhrs3	3.35806	1.74277e-30
ENSMUSG00000028961	Pgd	2.87029	2.20651e-86
ENSMUSG00000063077	Kif1b	2.11476	9.58971e-30
ENSMUSG00000039911	Spsb1	4.58215	4.4704e-12
ENSMUSG00000040584	Abcb1a	2.65639	3.13505e-22
ENSMUSG00000028771	Ptpn12	2.54454	8.84762e-38
ENSMUSG00000106158	Gm43216	5.10206	0.000940117
ENSMUSG00000039934	Gsap	4.62354	4.99711e-61
ENSMUSG00000104920	Gm43215	5.18626	0.000574006
ENSMUSG00000064280	Ccdc146	4.70719	0.00056
ENSMUSG00000039899	Fgl2	2.86901	0.00026435
ENSMUSG00000028949	Smarcd3	3.66831	0.00552445
ENSMUSG00000029175	Slc35f6	2.07854	1.64089e-08
ENSMUSG00000029135	Fosl2	8.07318	5.40953e-20
ENSMUSG00000037235	Mxd4	3.35445	2.01505e-40
ENSMUSG00000029094	Afap1	2.01076	1.88899e-05
ENSMUSG00000029082	Bst1	2.75229	4.20704e-09
ENSMUSG00000029084	Cd38	3.71942	6.62212e-39
ENSMUSG00000086479	Gm16014	4.43574	0.00809597
ENSMUSG00000039191	Rbpj	2.59387	3.14873e-43
ENSMUSG00000029185	Fam114a1	2.2874	0.00754285
ENSMUSG00000037685	Atp8a1	2.22595	2.04109e-24
ENSMUSG00000106837	D630030B08Rik	4.25543	0.00372709
ENSMUSG00000106739	Gm43499	3.53871	1.10256e-05
ENSMUSG00000102644	Thap6	2.77386	4.27543e-11
ENSMUSG00000029413	Naaa	4.87596	8.77801e-22
ENSMUSG00000029484	Anxa3	7.58536	1.51848e-08
ENSMUSG00000029314	Gpat3	2.37587	1.84713e-20
ENSMUSG00000106178	Gm42987	4.37479	0.00266409
ENSMUSG00000029304	Spp1	4.4167	0.00248591
ENSMUSG00000029275	Gfi1	2.2192	5.20537e-09
ENSMUSG00000011831	Evi5	2.29995	1.32808e-18
ENSMUSG00000106288	Gm43593	4.11509	0.00557485
ENSMUSG00000029561	Oasl2	3.57797	4.20603e-13
ENSMUSG00000107225	Gm43637	4.46969	0.00668308
ENSMUSG00000032754	Slc8b1	3.00666	5.21591e-26
ENSMUSG00000032690	Oas2	8.45746	1.48506e-11
ENSMUSG00000032661	Oas3	3.35278	0.00087087
ENSMUSG00000029605	Oas1b	2.34029	0.000921101
ENSMUSG00000066861	Oas1g	5.33097	0.000298883
ENSMUSG00000052776	Oas1a	3.10283	1.35139e-15
ENSMUSG00000042726	Trafd1	2.21216	1.34354e-20
ENSMUSG00000029471	Camkk2	2.06528	1.01782e-42
ENSMUSG00000049686	Orai1	2.40802	5.20347e-19
ENSMUSG00000105107	Gm43412	4.79138	0.00196063
ENSMUSG00000090086	AI480526	2.20361	0.00636264
ENSMUSG00000029442	Wdr66	3.38818	0.000987053
ENSMUSG00000106636	Gm43813	2.13464	0.000436257
ENSMUSG00000106458	Gm42633	2.50663	0.000424828
ENSMUSG00000015944	Castor2	2.52227	2.91834e-06
ENSMUSG00000015950	Ncf1	6.89092	5.53129e-50
ENSMUSG00000005514	Por	2.89335	6.80368e-89
ENSMUSG00000080972	Gm16061	4.0397	0.00797163
ENSMUSG00000046245	Pilra	3.93972	0.00773943
ENSMUSG00000036948	Map11	2.89561	3.3457e-34
ENSMUSG00000044197	Gpr146	2.65942	0.000152005
ENSMUSG00000018001	Cyth3	2.4745	1.28441e-23
ENSMUSG00000052271	Bhlha15	4.66113	9.66515e-08
ENSMUSG00000106547	B230303O12Rik	3.91235	0.00944295
ENSMUSG00000107215	Gm43197	2.11845	0.0013191
ENSMUSG00000029553	Tfec	6.12434	5.41058e-06
ENSMUSG00000029552	Tes	5.33806	0.000123303
ENSMUSG00000029669	Tspan12	2.92694	8.47691e-08
ENSMUSG00000104325	Gm37321	2.79488	0.000144169
ENSMUSG00000103132	Gm37978	2.43976	0.000191089
ENSMUSG00000049939	Lrrc4	2.45787	2.02587e-05
ENSMUSG00000103899	Gm37940	2.16585	2.34453e-06
ENSMUSG00000029772	Ahcyl2	2.23984	7.56953e-16
ENSMUSG00000103220	Gm37728	3.53024	0.00899983
ENSMUSG00000038648	Creb3l2	3.93607	0.00844083
ENSMUSG00000029925	Tbxas1	3.75964	0.00945233
ENSMUSG00000042599	Kdm7a	4.15692	9.77531e-05
ENSMUSG00000029860	Zyx	5.58154	0.000102632
ENSMUSG00000079575	Rbpj-ps3	2.0732	5.35747e-12
ENSMUSG00000038065	Mturn	2.52215	0.0038313
ENSMUSG00000052631	Sh2d6	6.8194	2.76272e-07
ENSMUSG00000051343	Rab11fip5	3.34783	0.00013331
ENSMUSG00000001156	Mxd1	2.31031	5.67241e-18
ENSMUSG00000029994	Anxa4	3.28321	9.82959e-49
ENSMUSG00000107966	Gm44001	4.16826	0.00124139
ENSMUSG00000035158	Mitf	2.84098	0.000631566
ENSMUSG00000030104	Edem1	3.02009	5.82041e-168
ENSMUSG00000060477	Irak2	4.63791	4.04374e-17
ENSMUSG00000107846	Gm43963	3.99519	0.0020117
ENSMUSG00000030123	Plxnd1	2.3841	1.44823e-35
ENSMUSG00000024104	Washc2	2.55925	3.94932e-64
ENSMUSG00000107577	Gm44103	3.18452	0.00170224
ENSMUSG00000042042	Csgalnact2	2.5893	1.70526e-12
ENSMUSG00000002897	Il17ra	2.19519	5.91551e-67
ENSMUSG00000030107	Usp18	4.82501	1.83372e-07
ENSMUSG00000040552	C3ar1	4.83511	1.616e-07
ENSMUSG00000030144	Clec4d	4.19824	0.0044248
ENSMUSG00000004267	Eno2	5.72335	7.29299e-05
ENSMUSG00000030122	Ptms	3.15701	4.77416e-14
ENSMUSG00000037827	Gm5884	2.76241	0.00154934
ENSMUSG00000097354	2310001H17Rik	4.41697	0.00304983
ENSMUSG00000053063	Clec12a	5.21581	4.65628e-06
ENSMUSG00000079293	Clec7a	3.3844	1.54521e-27
ENSMUSG00000030162	Olr1	7.47475	1.78529e-08
ENSMUSG00000108214	Gm43982	2.35853	0.00312971
ENSMUSG00000030208	Emp1	3.18991	8.6081e-15
ENSMUSG00000068250	Amn1	2.13422	1.0337e-07
ENSMUSG00000068566	Myadm	3.11272	1.41459e-89
ENSMUSG00000053338	Tarm1	5.48002	0.000147925
ENSMUSG00000058818	Pirb	3.66474	0.0098914
ENSMUSG00000046456	Tmem150b	4.58937	0.00304027
ENSMUSG00000049130	C5ar1	6.46914	9.19012e-07
ENSMUSG00000043017	Ptgir	2.68559	5.03982e-25
ENSMUSG00000044317	Gpr4	4.29312	0.0064762
ENSMUSG00000040564	Apoc1	6.23063	6.97717e-06
ENSMUSG00000062028	Irgc1	6.18558	1.1029e-05
ENSMUSG00000046223	Plaur	5.56356	6.09294e-72
ENSMUSG00000040907	Atp1a3	6.58026	6.04726e-09
ENSMUSG00000074272	Ceacam1	2.22224	6.35534e-25
ENSMUSG00000063160	Numbl	2.71006	0.00202359
ENSMUSG00000109314	Gm44699	3.30768	0.000314859
ENSMUSG00000030589	Rasgrp4	2.83334	0.00271025
ENSMUSG00000030579	Tyrobp	7.48754	1.06473e-09
ENSMUSG00000054676	1600014C10Rik	3.05443	9.22184e-30
ENSMUSG00000004609	Cd33	11.2531	5.43959e-20
ENSMUSG00000056592	Zfp658	3.51316	7.41499e-13
ENSMUSG00000038387	Rras	3.49027	1.97752e-05
ENSMUSG00000038260	Trpm4	2.19051	7.22426e-06
ENSMUSG00000003865	Gys1	2.28894	2.16718e-31
ENSMUSG00000109434	Gm44937	3.32899	0.000395221
ENSMUSG00000098708	Gm27252	4.82742	0.000629052
ENSMUSG00000095061	E030018B13Rik	2.65057	0.00654498
ENSMUSG00000048897	Zfp710	2.19002	4.75162e-31
ENSMUSG00000108365	Gm44951	4.97949	4.19497e-07
ENSMUSG00000108714	Gm21057	3.61896	0.00110101
ENSMUSG00000108655	Gm44949	2.28035	0.00753007
ENSMUSG00000025584	Pde8a	2.26782	6.76027e-13
ENSMUSG00000025104	Hdgfl3	2.39595	0.00118685
ENSMUSG00000030560	Ctsc	4.6768	0
ENSMUSG00000097423	Gm26522	5.80452	1.35313e-18
ENSMUSG00000109244	Gm44751	4.20825	5.29279e-29
ENSMUSG00000109429	Gm45223	2.10439	7.00347e-06
ENSMUSG00000109498	Gm45222	2.20748	7.27443e-06
ENSMUSG00000109279	Gm45220	2.78847	0.000672219
ENSMUSG00000004508	Gab2	2.56814	3.06607e-35
ENSMUSG00000035713	Usp35	2.55012	1.11757e-05
ENSMUSG00000030747	Dgat2	7.20369	3.80705e-11
ENSMUSG00000035165	Kcne3	4.41728	0.00442143
ENSMUSG00000048779	P2ry6	4.74443	7.94282e-05
ENSMUSG00000032860	P2ry2	4.41999	4.52073e-12
ENSMUSG00000090215	Trim34b	2.49067	0.00124372
ENSMUSG00000044465	Fam160a2	2.10704	2.82977e-12
ENSMUSG00000078606	Gm4070	2.93151	0.00133862
ENSMUSG00000045868	Gvin1	2.55237	0.000347557
ENSMUSG00000063286	Gm8995	2.84976	8.85404e-47
ENSMUSG00000084984	Far1os	2.63985	0.00432938
ENSMUSG00000030659	Nucb2	3.97234	2.62853e-25
ENSMUSG00000108456	4732496C06Rik	5.22248	0.00132206
ENSMUSG00000048787	Dcun1d3	3.03191	9.91351e-24
ENSMUSG00000108954	Gm44901	3.105	0.000296571
ENSMUSG00000109036	2210406H18Rik	4.14073	6.23353e-05
ENSMUSG00000035004	Igsf6	6.02694	2.02133e-29
ENSMUSG00000108752	Gm45191	3.73398	0.00226278
ENSMUSG00000030830	Itgal	2.90292	7.85349e-92
ENSMUSG00000030789	Itgax	5.69317	4.19209e-05
ENSMUSG00000030861	Acadsb	2.81131	8.03023e-20
ENSMUSG00000025491	Ifitm1	5.31158	9.33999e-05
ENSMUSG00000025492	Ifitm3	5.95323	7.35971e-06
ENSMUSG00000059108	Ifitm6	8.37057	2.68167e-11
ENSMUSG00000025498	Irf7	4.06289	1.58533e-12
ENSMUSG00000007891	Ctsd	3.2092	3.05587e-58
ENSMUSG00000031098	Syt8	4.61821	0.00690753
ENSMUSG00000045362	Tnfrsf26	3.09601	3.45513e-26
ENSMUSG00000037613	Tnfrsf23	6.30177	4.01986e-06
ENSMUSG00000040624	Plekhg1	3.85418	5.46304e-29
ENSMUSG00000064065	Ipcef1	2.13075	1.81917e-16
ENSMUSG00000019850	Tnfaip3	2.04513	2.92056e-15
ENSMUSG00000071369	Map3k5	2.41462	1.47218e-46
ENSMUSG00000075297	H60b	2.81303	0.000144301
ENSMUSG00000112023	Lilr4b	6.293	1.64875e-06
ENSMUSG00000112148	Lilrb4a	7.2703	1.59744e-08
ENSMUSG00000004207	Psap	2.69638	4.08688e-112
ENSMUSG00000012819	Cdh23	4.90348	5.28183e-06
ENSMUSG00000020101	Vsir	10.602	3.60792e-19
ENSMUSG00000020077	Srgn	2.80318	5.00803e-39
ENSMUSG00000096991	Gm26789	4.7928	5.30706e-05
ENSMUSG00000112925	Gm31763	3.86913	0.00249668
ENSMUSG00000019947	Arid5b	2.59826	1.99453e-21
ENSMUSG00000019944	Rhobtb1	2.30435	1.53051e-05
ENSMUSG00000020175	Rab36	2.19759	0.00639894
ENSMUSG00000000290	Itgb2	2.58841	2.21713e-41
ENSMUSG00000009291	Pttg1ip	2.20856	6.75333e-24
ENSMUSG00000057729	Prtn3	3.67061	0.000292005
ENSMUSG00000004665	Cnn2	3.70923	2.00388e-48
ENSMUSG00000035722	Abca7	2.18496	4.40773e-24
ENSMUSG00000043822	Adamtsl5	4.61726	0.00214634
ENSMUSG00000109864	Eid3	2.1931	0.00111049
ENSMUSG00000020017	Hal	4.19175	0.00728018
ENSMUSG00000020023	Tmcc3	5.20828	5.56473e-05
ENSMUSG00000020027	Socs2	2.19534	3.50534e-11
ENSMUSG00000112384	Gm34921	2.97526	0.00985058
ENSMUSG00000069516	Lyz2	6.9099	1.73267e-222
ENSMUSG00000020227	Irak3	2.58894	2.11868e-26
ENSMUSG00000040249	Lrp1	3.77465	1.01597e-45
ENSMUSG00000025355	Mmp19	5.12518	0.000216216
ENSMUSG00000070601	Vmn2r84	2.64511	0.00283244
ENSMUSG00000031511	Arhgef7	2.11199	4.31274e-40
ENSMUSG00000109652	Gm45555	2.32442	0.00916815
ENSMUSG00000109679	Gm45342	4.49848	0.00186742
ENSMUSG00000031570	Plpp5	4.41421	1.24376e-56
ENSMUSG00000062991	Nrg1	6.24262	1.02663e-08
ENSMUSG00000031586	Rbpms	2.2726	8.42119e-21
ENSMUSG00000039478	Micu3	2.21723	0.00182087
ENSMUSG00000036469	43525	3.17629	2.80322e-16
ENSMUSG00000085109	Gm15356	6.31604	3.26649e-06
ENSMUSG00000049988	Lrrc25	3.97242	0.0067644
ENSMUSG00000003484	Cyp4f18	5.63093	8.69355e-37
ENSMUSG00000069998	Olfr372	5.38066	0.000969302
ENSMUSG00000031799	Tpm4	2.1386	4.71179e-74
ENSMUSG00000097472	Gm26586	2.38384	0.00740205
ENSMUSG00000042870	Tom1	3.88749	2.82989e-11
ENSMUSG00000005413	Hmox1	2.20222	2.08192e-14
ENSMUSG00000055994	Nod2	2.49133	5.68608e-07
ENSMUSG00000097194	9330175E14Rik	2.34696	0.00154439
ENSMUSG00000017765	Slc12a4	2.31083	1.50547e-18
ENSMUSG00000041308	Sntb2	3.29826	1.00506e-21
ENSMUSG00000003847	Nfat5	3.03904	1.3294e-49
ENSMUSG00000038872	Zfhx3	2.08434	0.000122246
ENSMUSG00000031722	Hp	11.0404	3.91388e-19
ENSMUSG00000031824	6430548M08Rik	6.63641	7.17026e-07
ENSMUSG00000104484	Gm33142	2.90298	0.00718407
ENSMUSG00000025279	Dnase1l3	3.21443	5.10642e-14
ENSMUSG00000114253	Gm47798	4.00603	0.000193616
ENSMUSG00000055538	Zcchc24	2.11953	4.27452e-11
ENSMUSG00000040717	Il17rd	3.72032	0.00104322
ENSMUSG00000021948	Prkcd	2.45968	9.82629e-51
ENSMUSG00000037759	Ptger2	2.59175	3.30583e-13
ENSMUSG00000021831	Ero1l	2.19962	7.30489e-43
ENSMUSG00000085913	Gm15601	3.15763	0.000447099
ENSMUSG00000115098	Gm49134	4.18908	0.0066011
ENSMUSG00000021876	Rnase4	3.50239	1.11448e-38
ENSMUSG00000072115	Ang	4.56442	0.000287619
ENSMUSG00000002325	Irf9	2.80153	2.14629e-18
ENSMUSG00000022218	Tgm1	6.40061	1.07167e-08
ENSMUSG00000091649	Phf11b	2.69675	0.000252935
ENSMUSG00000043157	Arl11	2.01585	0.0012332
ENSMUSG00000103869	Gm37420	2.85553	9.73245e-07
ENSMUSG00000021939	Ctsb	2.16124	1.09967e-78
ENSMUSG00000033446	Lpar6	2.66258	1.21992e-16
ENSMUSG00000021998	Lcp1	2.00301	3.34514e-83
ENSMUSG00000051615	Rap2a	4.27165	5.23373e-42
ENSMUSG00000050578	Mmp13	7.93823	4.93067e-11
ENSMUSG00000049723	Mmp12	7.45401	4.76053e-09
ENSMUSG00000005800	Mmp8	9.56884	2.10312e-14
ENSMUSG00000111212	Gm47087	3.41927	1.23221e-09
ENSMUSG00000031802	Phxr4	4.00721	9.38116e-06
ENSMUSG00000043895	S1pr2	3.06544	2.94151e-07
ENSMUSG00000031996	Aplp2	2.08549	8.48671e-52
ENSMUSG00000102850	Gm37082	2.4015	2.37129e-05
ENSMUSG00000040111	Gramd1b	2.25572	6.24368e-15
ENSMUSG00000110928	Gm48114	3.20925	0.0016153
ENSMUSG00000032024	Clmp	4.92277	0.00219566
ENSMUSG00000032109	Nlrx1	2.32764	6.9543e-07
ENSMUSG00000111264	E030022I16Rik	2.10082	0.0044805
ENSMUSG00000048534	Jaml	5.40507	0.000100167
ENSMUSG00000074305	Peak1	3.08976	5.16885e-85
ENSMUSG00000102617	Gm37842	5.37646	0.000223324
ENSMUSG00000102419	Gm36940	3.77415	3.23026e-05
ENSMUSG00000111160	Gm48855	3.37674	0.00144017
ENSMUSG00000036466	Megf11	3.00694	8.10976e-06
ENSMUSG00000032375	Aph1b	6.20551	4.44863e-06
ENSMUSG00000053040	Aph1c	3.37361	0.00369005
ENSMUSG00000032370	Lactb	2.38641	2.58533e-12
ENSMUSG00000035284	Vps13c	3.56418	9.53111e-170
ENSMUSG00000032238	Rora	4.7664	0.00112532
ENSMUSG00000032231	Anxa2	7.50383	1.9001e-08
ENSMUSG00000049511	Htr1b	2.49513	0.00221846
ENSMUSG00000099974	Bcl2a1d	5.78248	9.70431e-06
ENSMUSG00000102037	Bcl2a1a	6.07723	2.17584e-06
ENSMUSG00000089929	Bcl2a1b	6.63926	1.13706e-06
ENSMUSG00000066442	Mthfs	4.48429	0.000296571
ENSMUSG00000041440	Gk5	2.58418	2.71844e-10
ENSMUSG00000032578	Cish	5.51384	2.22429e-05
ENSMUSG00000052911	Lamb2	2.21373	6.07556e-12
ENSMUSG00000038357	Camp	7.16105	1.49175e-08
ENSMUSG00000043953	Ccrl2	3.3436	7.80882e-05
ENSMUSG00000052336	Cx3cr1	4.32229	0.00375356
ENSMUSG00000111605	4632418H02Rik	2.66554	0.00286486
ENSMUSG00000032540	Abhd5	5.73814	2.49666e-21
ENSMUSG00000025804	Ccr1	7.17593	2.50352e-11
ENSMUSG00000079227	Ccr5	4.83722	2.37227e-43
ENSMUSG00000020432	Tcn2	4.64261	2.23287e-63
ENSMUSG00000058755	Osm	2.92387	1.12857e-13
ENSMUSG00000081974	Gm11960	3.6695	6.33845e-05
ENSMUSG00000020484	Xbp1	2.45091	4.8003e-37
ENSMUSG00000020475	Pgam2	2.08134	0.00593435
ENSMUSG00000020120	Plek	3.94568	2.33752e-152
ENSMUSG00000001891	Ugp2	2.43025	4.3736e-32
ENSMUSG00000092455	Gm20456	4.13183	0.00177061
ENSMUSG00000092626	9130230N09Rik	2.9162	0.000327896
ENSMUSG00000020300	Cpeb4	2.62288	7.50633e-12
ENSMUSG00000002699	Lcp2	8.00307	2.72175e-10
ENSMUSG00000018398	43716	2.06266	1.10298e-46
ENSMUSG00000020261	Slc36a1	3.00959	3.6573e-25
ENSMUSG00000032691	Nlrp3	5.55299	9.82325e-21
ENSMUSG00000033066	Gas7	6.37965	3.69973e-92
ENSMUSG00000049928	Glp2r	4.79109	0.0041413
ENSMUSG00000020901	Pik3r5	2.00324	1.76882e-08
ENSMUSG00000046207	Pik3r6	2.64714	2.55519e-36
ENSMUSG00000048329	Mfsd6l	3.52332	0.00305353
ENSMUSG00000020900	Myh10	2.35145	1.29511e-07
ENSMUSG00000018736	Ndel1	2.39937	5.22942e-43
ENSMUSG00000018750	Zbtb4	2.19152	3.78151e-12
ENSMUSG00000051790	Nlgn2	2.05694	3.04703e-12
ENSMUSG00000020828	Pld2	2.54503	2.41316e-06
ENSMUSG00000057135	Scimp	4.9321	0.000367399
ENSMUSG00000070390	Nlrp1b	2.18044	8.63538e-05
ENSMUSG00000040483	Xaf1	2.30353	1.48412e-19
ENSMUSG00000085148	Mir22hg	6.29621	5.36763e-06
ENSMUSG00000020846	Rflnb	4.12763	2.94138e-11
ENSMUSG00000035385	Ccl2	8.23209	8.16429e-12
ENSMUSG00000020696	Rffl	2.66557	2.27726e-31
ENSMUSG00000054404	Slfn5	7.01174	2.35628e-29
ENSMUSG00000035208	Slfn8	3.58409	2.44344e-11
ENSMUSG00000072621	Slfn10-ps	2.16103	7.73734e-09
ENSMUSG00000072620	Slfn2	7.39178	5.05954e-12
ENSMUSG00000078763	Slfn1	4.7831	0.000542295
ENSMUSG00000019122	Ccl9	8.25887	1.17135e-71
ENSMUSG00000018927	Ccl6	5.18889	1.20231e-08
ENSMUSG00000000982	Ccl3	3.66887	8.76287e-36
ENSMUSG00000018930	Ccl4	4.05601	0.00822327
ENSMUSG00000069792	Wfdc17	3.33818	0.00073247
ENSMUSG00000000804	Usp32	2.07531	2.0719e-21
ENSMUSG00000018171	Vmp1	2.37138	1.07025e-25
ENSMUSG00000017830	Dhx58	2.87119	1.56186e-15
ENSMUSG00000019302	Atp6v0a1	4.8039	1.22753e-233
ENSMUSG00000034993	Vat1	2.27967	2.78121e-12
ENSMUSG00000034947	Tmem106a	2.24166	5.51457e-09
ENSMUSG00000020689	Itgb3	6.34606	9.35581e-06
ENSMUSG00000020715	Ern1	3.20967	3.06924e-43
ENSMUSG00000040528	Milr1	2.16497	3.80485e-25
ENSMUSG00000020620	Abca8b	3.26891	0.0094179
ENSMUSG00000041797	Abca9	3.41168	6.13875e-73
ENSMUSG00000034652	Cd300a	3.68339	3.9595e-10
ENSMUSG00000063193	Cd300lb	6.70735	5.23187e-10
ENSMUSG00000034641	Cd300ld	6.18635	1.14753e-11
ENSMUSG00000047798	Cd300lf	2.87757	5.98982e-47
ENSMUSG00000045980	Tmem104	2.54516	2.8516e-23
ENSMUSG00000034586	Hid1	3.02821	0.00059948
ENSMUSG00000020806	Rhbdf2	3.95003	1.01348e-59
ENSMUSG00000053113	Socs3	6.19376	3.96945e-18
ENSMUSG00000070327	Rnf213	2.35305	9.77075e-74
ENSMUSG00000109408	A930037H05Rik	2.72279	0.000291471
ENSMUSG00000097062	Gm17586	2.73985	5.74965e-05
ENSMUSG00000113065	Gm48870	2.82763	1.56151e-05
ENSMUSG00000097859	Gm26601	2.85172	0.000475443
ENSMUSG00000113650	Gm47826	2.13332	0.00606818
ENSMUSG00000057554	Lgals8	2.86463	6.8318e-31
ENSMUSG00000076749	Tcrg-C1	4.51244	0.00622654
ENSMUSG00000097838	C530050E15Rik	4.24479	4.79955e-06
ENSMUSG00000019132	BC005537	2.49394	3.04311e-92
ENSMUSG00000044734	Serpinb1a	5.3363	2.6697e-71
ENSMUSG00000058672	Tubb2a	2.81473	1.58633e-05
ENSMUSG00000114251	Tmed10-ps	2.24484	0.00662465
ENSMUSG00000114617	Gm48766	4.4331	0.00238873
ENSMUSG00000114537	Gm48569	3.46211	0.00359338
ENSMUSG00000087370	Tmem170b	3.03	3.76477e-50
ENSMUSG00000037960	Card19	2.53516	2.87889e-06
ENSMUSG00000021384	Susd3	2.52106	5.355e-11
ENSMUSG00000056749	Nfil3	7.78534	1.71727e-09
ENSMUSG00000025875	Tspan17	3.15207	0.000517722
ENSMUSG00000025877	Hk3	4.50661	0.000717578
ENSMUSG00000049625	Tifab	3.32079	2.4472e-61
ENSMUSG00000035493	Tgfbi	8.70444	5.84039e-13
ENSMUSG00000069805	Fbp1	3.29443	0.000279059
ENSMUSG00000033114	Slc35d2	2.07397	0.00504194
ENSMUSG00000021585	Cast	2.27944	1.2847e-41
ENSMUSG00000021591	Glrx	3.3938	1.74988e-74
ENSMUSG00000021596	Mctp1	2.35363	1.27026e-17
ENSMUSG00000021614	Vcan	2.77016	0.00177468
ENSMUSG00000089940	Gm4117	4.33738	1.75481e-12
ENSMUSG00000007617	Homer1	2.16802	2.31493e-25
ENSMUSG00000114169	Gm47075	4.46222	1.40127e-05
ENSMUSG00000113076	Gm47088	5.43257	7.0665e-05
ENSMUSG00000078945	Naip2	3.5641	1.55947e-67
ENSMUSG00000113292	Gm18413	3.73757	0.00479644
ENSMUSG00000071203	Naip5	2.69621	1.97727e-20
ENSMUSG00000021756	Il6st	2.47461	7.61868e-58
ENSMUSG00000021728	Emb	4.08897	0.00116334
ENSMUSG00000111971	Gm48678	2.28386	0.00101858
ENSMUSG00000020592	Sdc1	2.1004	4.55344e-15
ENSMUSG00000045679	Pqlc3	2.11231	2.00285e-14
ENSMUSG00000052593	Adam17	2.36531	2.42497e-54
ENSMUSG00000020644	Id2	3.3695	7.33541e-15
ENSMUSG00000020641	Rsad2	4.31364	0.00240846
ENSMUSG00000020638	Cmpk2	2.53683	2.81944e-05
ENSMUSG00000113898	Gm19144	2.25166	0.00676815
ENSMUSG00000021069	Pygl	5.70079	0.000180805
ENSMUSG00000087700	Gm15283	2.16232	0.0065259
ENSMUSG00000113752	Gm47817	3.67472	0.0076151
ENSMUSG00000113917	Gm48382	3.99496	0.00794581
ENSMUSG00000079017	Ifi27l2a	2.16208	2.53942e-05
ENSMUSG00000052160	Pld4	2.03638	3.21043e-58
ENSMUSG00000022270	Retreg1	2.08211	2.40325e-15
ENSMUSG00000115568	Tiaf2	2.67355	0.00156464
ENSMUSG00000115543	B230362B09Rik	2.58025	0.00491242
ENSMUSG00000056069	Otulinl	2.26773	9.88492e-08
ENSMUSG00000022263	Trio	3.17256	2.79878e-43
ENSMUSG00000115161	Gm20555	4.64795	0.00395102
ENSMUSG00000022372	Sla	2.89292	2.30901e-66
ENSMUSG00000071714	Csf2rb2	4.14442	2.88395e-43
ENSMUSG00000071713	Csf2rb	5.07239	3.6246e-232
ENSMUSG00000033088	Triobp	2.41349	3.88217e-34
ENSMUSG00000058099	Nfam1	9.578	1.53243e-14
ENSMUSG00000054277	Arfgap3	2.09842	3.16768e-08
ENSMUSG00000036273	Lrrk2	3.04094	3.07882e-120
ENSMUSG00000072235	Tuba1a	2.17209	5.95558e-21
ENSMUSG00000000530	Acvrl1	4.01559	0.00202665
ENSMUSG00000023034	Nr4a1	2.29665	5.86146e-20
ENSMUSG00000075408	6030408B16Rik	2.49194	2.95873e-21
ENSMUSG00000037185	Krt80	4.23951	0.000704858
ENSMUSG00000037003	Tns2	2.2859	0.00414076
ENSMUSG00000023045	Soat2	2.13745	0.00114329
ENSMUSG00000001281	Itgb7	4.49046	3.00837e-08
ENSMUSG00000001288	Rarg	6.54788	2.20084e-07
ENSMUSG00000058794	Nfe2	3.373	1.1208e-14
ENSMUSG00000063234	Gpr84	8.30829	5.95717e-15
ENSMUSG00000038037	Socs1	2.74655	1.12689e-05
ENSMUSG00000071637	Cebpd	5.46301	9.52544e-16
ENSMUSG00000022788	Fgd4	5.2473	0.000149192
ENSMUSG00000022861	Dgkg	4.12619	4.03853e-15
ENSMUSG00000033306	Lpp	2.13095	2.67469e-29
ENSMUSG00000116943	Gm18237	3.11328	0.00856223
ENSMUSG00000034422	Parp14	2.84173	4.10726e-60
ENSMUSG00000116639	Gm49730	4.58946	0.00297899
ENSMUSG00000046516	Cox17	2.28005	0.000153063
ENSMUSG00000002847	Pla1a	6.56936	5.15155e-13
ENSMUSG00000075122	Cd80	4.97112	1.53396e-05
ENSMUSG00000022799	Arhgap31	2.89195	9.28455e-77
ENSMUSG00000081651	Gm15530	4.96594	0.0013554
ENSMUSG00000022636	Alcam	2.85074	5.29876e-16
ENSMUSG00000022912	Pros1	2.3204	7.12287e-09
ENSMUSG00000116628	4930478L05Rik	2.56661	0.000363523
ENSMUSG00000022973	Synj1	3.0409	1.07401e-34
ENSMUSG00000022957	Itsn1	3.36445	6.4212e-41
ENSMUSG00000022946	Dop1b	2.4636	2.44326e-14
ENSMUSG00000000386	Mx1	6.22143	1.76507e-06
ENSMUSG00000023341	Mx2	4.8764	1.45992e-07
ENSMUSG00000091679	Vmn2r96	2.75252	1.1259e-17
ENSMUSG00000066720	Cldn9	4.92269	0.00224544
ENSMUSG00000075705	Msrb1	3.53575	1.13371e-48
ENSMUSG00000024190	Dusp1	2.56661	1.12607e-22
ENSMUSG00000023067	Cdkn1a	3.39912	1.65392e-50
ENSMUSG00000064147	Rab44	9.54058	2.78353e-14
ENSMUSG00000024011	Pi16	7.16588	2.17301e-15
ENSMUSG00000024300	Myo1f	4.55178	2.2661e-62
ENSMUSG00000015474	Ppt2	2.92787	3.72425e-05
ENSMUSG00000024397	Aif1	4.13731	0.00321342
ENSMUSG00000086076	Ncr3-ps	4.60216	0.0034301
ENSMUSG00000003541	Ier3	5.3968	1.62571e-08
ENSMUSG00000059714	Flot1	2.77721	2.35837e-29
ENSMUSG00000053835	H2-T24	3.59158	6.40047e-10
ENSMUSG00000023915	Tnfrsf21	2.0873	2.06174e-13
ENSMUSG00000023913	Pla2g7	3.58703	2.28195e-61
ENSMUSG00000090307	1700071M16Rik	5.41594	5.86471e-05
ENSMUSG00000043740	B430306N03Rik	4.5721	0.000640976
ENSMUSG00000002668	Dennd1c	2.03104	6.6192e-18
ENSMUSG00000005824	Tnfsf14	4.29755	0.00336306
ENSMUSG00000024164	C3	8.11998	3.38074e-20
ENSMUSG00000024053	Emilin2	6.32516	1.86507e-48
ENSMUSG00000043705	Capn13	6.64815	2.60122e-07
ENSMUSG00000090168	D630014O11Rik	2.57399	0.00264803
ENSMUSG00000024066	Xdh	6.55752	1.29942e-21
ENSMUSG00000117546	AC154542.1	2.98245	0.000116253
ENSMUSG00000024143	Rhoq	2.90057	1.52393e-11
ENSMUSG00000024235	Map3k8	2.27164	0.000101516
ENSMUSG00000041225	Arhgap12	2.01033	3.15499e-20
ENSMUSG00000117390	Gm50080	2.81315	0.00370734
ENSMUSG00000098235	Gm7497	2.50605	0.0025407
ENSMUSG00000071862	Lrrtm2	2.74852	0.00122061
ENSMUSG00000051439	Cd14	11.5599	7.09156e-21
ENSMUSG00000024456	Diaph1	2.28839	2.42067e-66
ENSMUSG00000024451	Arap3	4.06721	0.00793319
ENSMUSG00000036452	Arhgap26	4.5996	5.29116e-67
ENSMUSG00000086312	Gm15336	4.17628	0.0043976
ENSMUSG00000085289	Gm15337	5.11268	0.000191049
ENSMUSG00000056130	Ticam2	2.03614	1.71222e-06
ENSMUSG00000024480	Ap3s1	2.77232	4.17826e-22
ENSMUSG00000117429	A430019L02Rik	6.13589	1.485e-06
ENSMUSG00000117599	Gm49971	4.17734	2.2658e-05
ENSMUSG00000097707	Gm26742	3.34754	1.77372e-06
ENSMUSG00000032656	43527	2.4276	0.00285426
ENSMUSG00000038059	Smim3	3.5475	2.39507e-32
ENSMUSG00000024610	Cd74	4.08423	2.30737e-21
ENSMUSG00000024621	Csf1r	5.61958	6.38891e-49
ENSMUSG00000001473	Tubb6	4.13866	4.13153e-12
ENSMUSG00000025429	Pstpip2	7.48769	6.0616e-09
ENSMUSG00000073529	F830208F22Rik	5.11727	0.000654968
ENSMUSG00000092274	Neat1	2.90547	1.57209e-87
ENSMUSG00000024777	Ppp2r5b	2.34543	2.71166e-11
ENSMUSG00000024772	Ehd1	2.86077	2.87955e-60
ENSMUSG00000024953	Prdx5	2.1692	1.5023e-22
ENSMUSG00000069833	Ahnak	2.45674	3.22769e-141
ENSMUSG00000024737	Slc15a3	2.48809	5.93147e-37
ENSMUSG00000046805	Mpeg1	3.9919	5.02267e-58
ENSMUSG00000039126	Prune2	3.97458	2.03229e-71
ENSMUSG00000024659	Anxa1	3.26775	3.36235e-64
ENSMUSG00000035783	Acta2	3.21072	2.07553e-07
ENSMUSG00000024778	Fas	5.34767	0.000490167
ENSMUSG00000074896	Ifit3	4.93119	0.000312096
ENSMUSG00000034459	Ifit1	3.73602	0.00162006
ENSMUSG00000039652	Cpeb3	3.00209	0.00996887
ENSMUSG00000025171	Ubtd1	3.79869	7.1805e-05
ENSMUSG00000044345	Marveld1	2.07662	3.54353e-07
ENSMUSG00000118314	1700001K23Rik	3.65135	0.00504699
ENSMUSG00000054843	Atrnl1	3.26536	2.66302e-93
ENSMUSG00000117871	AC140469.1	4.98301	2.26226e-05
ENSMUSG00000074733	Zfp950	2.65652	3.24431e-07
ENSMUSG00000059326	Csf2ra	3.35909	4.3883e-25
ENSMUSG00000004317	Clcn5	2.26866	6.55899e-37
ENSMUSG00000015340	Cybb	4.50228	5.99652e-174
ENSMUSG00000040229	Gpr34	4.1442	3.04944e-09
ENSMUSG00000048970	C1galt1c1	2.06124	3.89919e-07
ENSMUSG00000031391	L1cam	4.37144	4.86528e-08
ENSMUSG00000031328	Flna	3.13156	1.08366e-126
ENSMUSG00000031400	G6pdx	3.90611	3.94766e-170
ENSMUSG00000032750	Gab3	3.733	0.000652054
ENSMUSG00000025059	Gk	3.1172	1.42057e-63
ENSMUSG00000078122	F630028O10Rik	6.64438	6.10802e-07
ENSMUSG00000019359	Gdpd2	4.766	0.00183761
ENSMUSG00000079481	Nhsl2	2.32279	0.00144017
ENSMUSG00000033792	Atp7a	3.41446	3.77098e-43
ENSMUSG00000033777	Tlr13	4.19759	0.00423146
ENSMUSG00000073008	Gpr174	2.29797	5.11371e-24
ENSMUSG00000080939	Gm9208	2.67948	0.000487022
ENSMUSG00000034480	Diaph2	2.27701	1.17523e-25
ENSMUSG00000025283	Sat1	3.66369	6.13859e-48
ENSMUSG00000031377	Bmx	3.5343	0.000101893
ENSMUSG00000067879	Vxn	3.37498	0.0156948
ENSMUSG00000104170	Gm37702	3.34355	0.0432859
ENSMUSG00000064936	Gm23722	3.95923	0.0259308
ENSMUSG00000101674	4930444A19Rik	2.45631	0.03104
ENSMUSG00000102503	Gm37370	3.94414	0.0156683
ENSMUSG00000026018	Ica1l	2.4043	0.0142022
ENSMUSG00000026193	Fn1	3.43128	0.0369898
ENSMUSG00000103505	Gm38374	3.02791	0.0398861
ENSMUSG00000096802	Gm15433	3.43342	0.0396065
ENSMUSG00000082677	Gm15371	3.57505	0.0262564
ENSMUSG00000090171	Ugt1a2	4.04822	0.0147497
ENSMUSG00000103348	Gm37053	4.27668	0.0133351
ENSMUSG00000092572	Serpinb10	3.81545	0.0330154
ENSMUSG00000102055	Gm28913	3.63202	0.0451487
ENSMUSG00000102448	Gm37101	2.9081	0.0166561
ENSMUSG00000104436	Gm37423	2.06506	0.0363867
ENSMUSG00000104181	Gm8850	3.38098	0.0477196
ENSMUSG00000103693	Gm37529	4.18641	0.0152574
ENSMUSG00000104427	Gm38368	3.74944	0.0254245
ENSMUSG00000044708	Kcnj10	4.74115	0.0151779
ENSMUSG00000103123	Gm37390	3.97199	0.0102604
ENSMUSG00000102691	Gm37780	2.11928	0.0241253
ENSMUSG00000070271	Gm13268	2.6337	0.0439417
ENSMUSG00000102704	Gm38309	3.4632	0.028725
ENSMUSG00000103162	Gm38147	2.21791	0.0366963
ENSMUSG00000102875	Gm37139	2.63519	0.0399024
ENSMUSG00000086425	F730016J06Rik	4.00419	0.022452
ENSMUSG00000027230	Creb3l1	2.42634	0.0371986
ENSMUSG00000046085	4931422A03Rik	3.54327	0.0175486
ENSMUSG00000081888	Spcs2-ps	2.00638	0.0360282
ENSMUSG00000082990	Gm14052	3.16123	0.0231255
ENSMUSG00000097722	Gm26841	2.20028	0.0476008
ENSMUSG00000080237	Gm14239	3.29264	0.029626
ENSMUSG00000027611	Procr	3.57314	0.0129335
ENSMUSG00000067786	Nnat	2.74912	0.0346026
ENSMUSG00000103485	Gm38001	3.29654	0.0154337
ENSMUSG00000104897	Gm43203	4.06693	0.0148731
ENSMUSG00000037161	Mgarp	4.55896	0.0182008
ENSMUSG00000102539	Gm37229	3.12309	0.0363335
ENSMUSG00000102620	Gm37675	3.40893	0.0428447
ENSMUSG00000104161	Gm20089	3.90926	0.0148235
ENSMUSG00000103784	Gm37526	3.44725	0.0344665
ENSMUSG00000104108	Gm37876	3.93588	0.0304047
ENSMUSG00000105728	Gm42819	3.30484	0.01978
ENSMUSG00000078620	Gm10964	3.78902	0.021437
ENSMUSG00000105229	Gm43149	3.35255	0.0170675
ENSMUSG00000085754	Gm15886	2.66441	0.020038
ENSMUSG00000105304	Gm43696	2.30103	0.0200409
ENSMUSG00000106341	Gm43330	2.31254	0.0110564
ENSMUSG00000091575	2010016I18Rik	3.05977	0.0317815
ENSMUSG00000104888	1500005C15Rik	2.40503	0.0362009
ENSMUSG00000106596	Gm42822	3.73495	0.0152369
ENSMUSG00000011008	Mcoln2	3.59287	0.0251613
ENSMUSG00000080831	Gm12529	2.95627	0.0457851
ENSMUSG00000082686	Gm12961	4.19407	0.0295859
ENSMUSG00000048772	Tmem53	4.04937	0.0132334
ENSMUSG00000050212	Eva1b	2.26226	0.0199811
ENSMUSG00000041000	Trim62	3.95679	0.0214509
ENSMUSG00000047875	Gpr157	2.67781	0.0332502
ENSMUSG00000089757	#N/A	3.79219	0.0190037
ENSMUSG00000028883	Sema3a	3.55748	0.0428246
ENSMUSG00000029166	Mapre3	3.4618	0.0399024
ENSMUSG00000107227	Gm42559	2.24706	0.0152974
ENSMUSG00000029126	Nsg1	4.16562	0.0164097
ENSMUSG00000087281	Gm16015	4.46873	0.0228696
ENSMUSG00000085363	Gm15478	4.13538	0.0116726
ENSMUSG00000106859	Gm42737	3.88657	0.032519
ENSMUSG00000107205	Gm42576	2.1286	0.0337078
ENSMUSG00000063447	Ube2d2b	3.71436	0.0214867
ENSMUSG00000033316	Galnt9	4.067	0.0121691
ENSMUSG00000045502	Hcar2	4.00909	0.016977
ENSMUSG00000029408	Abcb9	3.918	0.0192836
ENSMUSG00000029699	Ssc4d	2.8588	0.0353158
ENSMUSG00000082088	Gm15753	2.31495	0.0264128
ENSMUSG00000047592	Nxpe5	3.35896	0.0216905
ENSMUSG00000106959	Gm42548	2.1912	0.0320726
ENSMUSG00000087380	2210408F21Rik	3.17869	0.0207442
ENSMUSG00000038058	Nod1	3.54513	0.0170654
ENSMUSG00000033769	Exoc6b	2.46545	0.0123789
ENSMUSG00000108216	Gm44153	3.26346	0.0409328
ENSMUSG00000108152	Gm44152	3.36855	0.0204635
ENSMUSG00000107719	Gm43937	2.037	0.0280451
ENSMUSG00000094626	Tmem121b	3.06722	0.0126006
ENSMUSG00000038527	C1rl	2.52543	0.0181138
ENSMUSG00000000184	Ccnd2	4.33969	0.0199887
ENSMUSG00000091438	Gm17088	3.12555	0.0373868
ENSMUSG00000030427	Lilra6	3.39642	0.0493676
ENSMUSG00000043432	Leng9	2.63473	0.035639
ENSMUSG00000074355	Gm10676	2.27646	0.0105807
ENSMUSG00000049676	Catsperg1	2.6835	0.031978
ENSMUSG00000108447	Gm44567	2.18885	0.0198315
ENSMUSG00000108332	D530033B14Rik	4.34131	0.0258806
ENSMUSG00000070604	Vsig10l	2.4543	0.0128558
ENSMUSG00000108695	Gm2511	4.14816	0.0142883
ENSMUSG00000003863	Ppfia3	2.89628	0.0168743
ENSMUSG00000109393	Gm44936	2.68573	0.0311093
ENSMUSG00000108633	Gm44694	2.35879	0.0133067
ENSMUSG00000108321	Gm44649	3.20499	0.0280467
ENSMUSG00000109243	Gm45867	2.12893	0.0257544
ENSMUSG00000108850	Gm44914	3.06396	0.0440031
ENSMUSG00000032942	Ucp3	4.14481	0.0172655
ENSMUSG00000042759	Apobr	3.43579	0.031416
ENSMUSG00000030786	Itgam	3.45696	0.0164909
ENSMUSG00000025489	Ifitm5	3.52973	0.0303002
ENSMUSG00000097170	Gm16982	2.05009	0.0378301
ENSMUSG00000000766	Oprm1	3.52705	0.0297601
ENSMUSG00000039232	Stx11	4.06647	0.0250515
ENSMUSG00000111131	9930024M15Rik	3.35998	0.0365423
ENSMUSG00000097889	Gm26541	2.42642	0.0455221
ENSMUSG00000112642	Gm17849	2.95767	0.0368139
ENSMUSG00000112009	Gm48591	2.48194	0.0466629
ENSMUSG00000074657	Kif5a	2.11862	0.0396223
ENSMUSG00000025383	Il23a	3.76591	0.0370087
ENSMUSG00000037363	Letm2	2.7003	0.0352398
ENSMUSG00000088176	Gm23094	3.88181	0.0443909
ENSMUSG00000110088	Gm45343	3.03661	0.0319592
ENSMUSG00000097442	Gm26632	3.0199	0.0456927
ENSMUSG00000098166	Gm26978	4.09032	0.0256081
ENSMUSG00000109751	Gm45479	2.3991	0.0304047
ENSMUSG00000087502	Gm16091	2.24064	0.0307079
ENSMUSG00000110433	Gm45820	4.18645	0.0162516
ENSMUSG00000094257	Ap3s1-ps2	2.55138	0.0477532
ENSMUSG00000031891	Hsd11b2	3.49721	0.0327701
ENSMUSG00000074052	BC048644	2.61025	0.0343003
ENSMUSG00000001995	Sipa1l2	2.34895	0.0223839
ENSMUSG00000090709	Gm17173	4.18624	0.0173097
ENSMUSG00000068245	Phf11d	3.41608	0.0279147
ENSMUSG00000115002	Gm10847	2.37481	0.0216842
ENSMUSG00000115816	Gm34589	3.90838	0.049415
ENSMUSG00000032177	Pde4a	2.09487	0.0276712
ENSMUSG00000032194	Kank2	2.24915	0.0243722
ENSMUSG00000097111	Peak1os	3.29512	0.0369392
ENSMUSG00000036867	Smad6	3.93563	0.028908
ENSMUSG00000102874	Gm37137	3.34345	0.0157734
ENSMUSG00000103247	Gm38091	3.87412	0.0120428
ENSMUSG00000103657	Gm37204	2.06174	0.041554
ENSMUSG00000032584	Mst1r	4.59923	0.0223721
ENSMUSG00000032607	Amt	4.02137	0.0238338
ENSMUSG00000105230	Gm42433	3.98348	0.0258917
ENSMUSG00000104945	Gm35715	2.91308	0.0180044
ENSMUSG00000047898	Ccr4	4.59916	0.0211356
ENSMUSG00000093598	A730085K08Rik	4.39791	0.0134935
ENSMUSG00000056752	Dnah9	4.06661	0.025706
ENSMUSG00000072809	9330160F10Rik	4.04232	0.027747
ENSMUSG00000040158	Tax1bp3	2.10915	0.0327409
ENSMUSG00000050944	Efcab5	2.34822	0.0215332
ENSMUSG00000000204	Slfn4	3.60809	0.0169428
ENSMUSG00000051832	E230016K23Rik	4.41777	0.0115462
ENSMUSG00000017309	Cd300lg	3.93042	0.0367084
ENSMUSG00000041695	Kcnj2	3.88966	0.0273638
ENSMUSG00000020804	Aanat	3.84064	0.0155085
ENSMUSG00000113984	Gm48890	2.56208	0.0490044
ENSMUSG00000112955	Gm48889	3.38329	0.0116996
ENSMUSG00000113905	Gm48872	2.54877	0.0466572
ENSMUSG00000064811	Gm22358	3.7644	0.0469264
ENSMUSG00000113015	Gm6296	3.8187	0.0393907
ENSMUSG00000113041	Gm48302	3.78689	0.0232121
ENSMUSG00000096675	Gm24519	4.77841	0.0122609
ENSMUSG00000090027	Gm15740	4.20738	0.0156308
ENSMUSG00000021675	F2rl2	3.60293	0.0446135
ENSMUSG00000052485	Tmem171	3.79239	0.045481
ENSMUSG00000104214	Gm36638	2.41111	0.0108227
ENSMUSG00000114136	4921511I17Rik	2.51897	0.0499033
ENSMUSG00000021125	Arg2	2.79581	0.0487352
ENSMUSG00000097667	Gm26764	3.87846	0.0100421
ENSMUSG00000053469	Tg	3.86165	0.0107424
ENSMUSG00000075511	1700001L05Rik	2.02218	0.0124464
ENSMUSG00000115522	Gm49173	2.63001	0.0356843
ENSMUSG00000022490	Ppp1r1a	2.83897	0.0225819
ENSMUSG00000116738	Gm49565	2.7313	0.0304582
ENSMUSG00000022639	Dubr	4.32005	0.0126896
ENSMUSG00000097876	Gm16892	3.27116	0.0433492
ENSMUSG00000097139	Gm26626	3.10458	0.0258787
ENSMUSG00000097006	9530082P21Rik	3.46447	0.0415316
ENSMUSG00000117130	Gm49802	3.90832	0.0492414
ENSMUSG00000081512	Gm15821	3.44455	0.0403058
ENSMUSG00000039153	Runx2	2.94726	0.0342207
ENSMUSG00000040260	Daam2	2.68528	0.0152148
ENSMUSG00000117118	Gm49878	2.16908	0.0226662
ENSMUSG00000117628	Gm50012	2.83879	0.04814
ENSMUSG00000042942	Greb1l	2.52871	0.0223721
ENSMUSG00000065145	Vaultrc5	2.4594	0.0337404
ENSMUSG00000086991	Gm15334	3.91373	0.0206882
ENSMUSG00000024620	Pdgfrb	2.18294	0.0109999
ENSMUSG00000114891	Gm47272	3.64961	0.0347617
ENSMUSG00000102951	Gm37216	2.44266	0.0329976
ENSMUSG00000080783	Gm8250	4.13876	0.0264128
ENSMUSG00000024897	Apba1	2.09432	0.0117265
ENSMUSG00000052085	Dock8	3.60427	0.0316806
ENSMUSG00000062488	Ifit3b	3.11359	0.0327556
ENSMUSG00000114285	Gm47773	3.62655	0.0381659
ENSMUSG00000093757	Mir5623	3.73706	0.0475648
ENSMUSG00000009731	Kcnd1	2.12752	0.0245427
ENSMUSG00000085611	Ap3s1-ps1	2.10935	0.0320481
ENSMUSG00000047242	Taf9b	3.76066	0.0155428
ENSMUSG00000040522	Tlr8	3.38862	0.0397552
ENSMUSG00000025932	Eya1	-2.6225	0.00042044
ENSMUSG00000032769	Trpa1	-6.24378	7.11259e-08
ENSMUSG00000041859	Mcm3	-3.42803	6.99315e-85
ENSMUSG00000026134	Prim2	-2.33882	3.38724e-23
ENSMUSG00000042215	Bag2	-2.04342	6.89156e-05
ENSMUSG00000037138	Aff3	-2.74648	2.96916e-36
ENSMUSG00000026049	Tex30	-2.27724	2.32143e-06
ENSMUSG00000026012	Cd28	-3.49714	7.0536e-08
ENSMUSG00000026196	Bard1	-2.82866	5.87494e-25
ENSMUSG00000006542	Prkag3	-3.29383	0.000406541
ENSMUSG00000034353	Ramp1	-2.19251	5.58841e-07
ENSMUSG00000055866	Per2	-2.29285	0.000187505
ENSMUSG00000026274	Pask	-3.58851	2.83558e-17
ENSMUSG00000026278	Bok	-2.56511	7.41711e-07
ENSMUSG00000026281	Dtymk	-2.25615	4.60182e-16
ENSMUSG00000044340	Phlpp1	-2.21539	4.52073e-12
ENSMUSG00000026355	Mcm6	-3.17332	2.71176e-112
ENSMUSG00000045382	Cxcr4	-3.28616	1.49324e-18
ENSMUSG00000016526	Dyrk3	-3.16686	3.56724e-05
ENSMUSG00000055184	Fam72a	-2.23123	0.0058408
ENSMUSG00000026414	Tnnt2	-2.15545	2.43082e-06
ENSMUSG00000080950	Gm7278	-3.25091	0.00229946
ENSMUSG00000049881	2810025M15Rik	-2.19279	1.21106e-06
ENSMUSG00000026572	Tbx19	-4.43769	1.79931e-09
ENSMUSG00000004709	Cd244a	-6.60675	7.84624e-06
ENSMUSG00000038179	Slamf7	-6.98347	4.42681e-07
ENSMUSG00000015314	Slamf6	-2.43785	9.66882e-18
ENSMUSG00000026548	Slamf9	-2.44865	1.26718e-08
ENSMUSG00000037995	Igsf9	-4.03354	3.57459e-05
ENSMUSG00000039748	Exo1	-3.69053	9.28897e-23
ENSMUSG00000037474	Dtl	-4.64493	2.19843e-58
ENSMUSG00000026616	Cr2	-2.49002	3.46033e-06
ENSMUSG00000026669	Mcm10	-3.23592	3.74652e-42
ENSMUSG00000025780	Itih5	-3.32022	1.57465e-09
ENSMUSG00000026712	Mrc1	-3.24043	4.81829e-06
ENSMUSG00000043415	Otud1	-2.26483	8.42602e-06
ENSMUSG00000026974	Zmynd19	-2.69505	7.04845e-16
ENSMUSG00000026955	Sapcd2	-2.17901	2.44681e-06
ENSMUSG00000036040	Adamtsl2	-5.25488	0.00644321
ENSMUSG00000039356	Exosc2	-2.19212	3.15174e-12
ENSMUSG00000026885	Ttll11	-4.73228	5.30748e-12
ENSMUSG00000000247	Lhx2	-2.57803	7.45451e-46
ENSMUSG00000036202	Rif1	-2.15199	2.13796e-26
ENSMUSG00000035000	Dpp4	-3.88577	6.64273e-70
ENSMUSG00000034903	Cobll1	-2.07818	4.75117e-13
ENSMUSG00000042155	Klhl23	-2.03807	1.4182e-07
ENSMUSG00000055612	Cdca7	-3.69609	9.83501e-70
ENSMUSG00000076437	Selenoh	-2.5976	4.91962e-11
ENSMUSG00000068735	Trp53i11	-2.87187	4.47714e-51
ENSMUSG00000032864	Rag2	-7.96817	3.34534e-09
ENSMUSG00000061311	Rag1	-8.49283	2.51424e-11
ENSMUSG00000027323	Rad51	-3.3101	8.7996e-17
ENSMUSG00000027242	Wdr76	-3.08357	1.53479e-19
ENSMUSG00000027219	Slc28a2	-2.1408	9.05569e-05
ENSMUSG00000027203	Dut	-3.55838	4.46355e-26
ENSMUSG00000027368	Dusp2	-3.67148	1.5621e-29
ENSMUSG00000051319	Mtln	-2.3602	0.00315551
ENSMUSG00000027387	Zc3h8	-2.0256	0.00633174
ENSMUSG00000027395	Polr1b	-2.25152	7.37025e-18
ENSMUSG00000027405	Nop56	-2.39995	7.06966e-49
ENSMUSG00000027342	Pcna	-3.10571	2.9707e-97
ENSMUSG00000027353	Mcm8	-2.7462	8.10976e-06
ENSMUSG00000043110	Lrrn4	-4.87108	0.00422803
ENSMUSG00000027452	Acss1	-2.74577	1.27547e-36
ENSMUSG00000027454	Gins1	-3.3754	4.26616e-12
ENSMUSG00000051817	Sox12	-2.55169	0.00110773
ENSMUSG00000027597	Ahcy	-2.0315	1.84622e-16
ENSMUSG00000074652	Myh7b	-2.33355	9.52246e-05
ENSMUSG00000017861	Mybl2	-3.47421	1.98568e-29
ENSMUSG00000035268	Pkig	-2.45836	1.5158e-14
ENSMUSG00000027510	Rbm38	-2.1684	1.49487e-17
ENSMUSG00000027562	Car2	-3.4041	9.56956e-24
ENSMUSG00000025764	Jade1	-3.04891	1.67939e-11
ENSMUSG00000044167	Foxo1	-2.45346	3.82519e-35
ENSMUSG00000056476	Med12l	-2.81261	0.000207432
ENSMUSG00000036362	P2ry13	-3.18659	0.00659297
ENSMUSG00000027776	Il12a	-2.88352	3.77482e-11
ENSMUSG00000059994	Fcrl1	-3.38319	2.08301e-05
ENSMUSG00000074480	Mex3a	-2.65795	4.23424e-09
ENSMUSG00000081058	Hist2h3c2	-2.24969	1.00807e-12
ENSMUSG00000091405	Hist2h4	-2.12636	2.8829e-25
ENSMUSG00000028093	Acp6	-2.31593	2.4233e-36
ENSMUSG00000027863	Cd2	-2.74413	0.00429858
ENSMUSG00000048938	Nr1h5	-6.22994	7.9068e-08
ENSMUSG00000027843	Ptpn22	-4.50833	4.13294e-10
ENSMUSG00000032902	Slc16a1	-2.24682	4.94947e-51
ENSMUSG00000051278	Zgrf1	-2.23997	4.2059e-10
ENSMUSG00000027985	Lef1	-3.34862	1.77073e-73
ENSMUSG00000037922	Bank1	-3.21245	1.07635e-06
ENSMUSG00000028212	Ccne2	-2.59826	3.72071e-11
ENSMUSG00000078773	Rad54b	-2.22029	8.84252e-08
ENSMUSG00000028217	Cdh17	-4.5888	1.9244e-10
ENSMUSG00000045751	Mms22l	-2.15309	8.30496e-18
ENSMUSG00000040270	Bach2	-4.64785	2.23792e-39
ENSMUSG00000028278	Rragd	-2.17655	0.000631566
ENSMUSG00000028459	Cd72	-3.21856	2.95765e-17
ENSMUSG00000014030	Pax5	-2.98	9.6169e-132
ENSMUSG00000103995	5730488B01Rik	-4.40139	1.03663e-06
ENSMUSG00000061859	Patj	-3.24259	0.00192637
ENSMUSG00000028549	Itgb3bp	-2.17748	0.000801566
ENSMUSG00000028696	Ipp	-2.10184	4.19457e-05
ENSMUSG00000028693	Nasp	-2.37353	7.61095e-37
ENSMUSG00000028687	Mutyh	-2.67906	4.98135e-05
ENSMUSG00000042489	Clspn	-3.31946	4.42488e-45
ENSMUSG00000047945	Marcksl1	-2.69134	1.53133e-10
ENSMUSG00000028784	Spocd1	-4.04437	4.07937e-07
ENSMUSG00000028782	Adgrb2	-6.7101	5.42561e-07
ENSMUSG00000028884	Rpa2	-2.8052	1.51066e-19
ENSMUSG00000078521	Aunip	-2.88565	0.000366541
ENSMUSG00000018983	E2f2	-3.77253	5.27486e-20
ENSMUSG00000028766	Alpl	-3.9643	4.25367e-70
ENSMUSG00000028991	Mtor	-2.16495	2.17845e-59
ENSMUSG00000073705	Cenps	-2.02077	3.53978e-05
ENSMUSG00000059939	9430015G10Rik	-2.0332	2.95791e-11
ENSMUSG00000040274	Cdk6	-2.04373	1.67e-69
ENSMUSG00000063646	Jakmip1	-3.00342	3.82299e-05
ENSMUSG00000029246	Ppat	-2.24495	4.45078e-23
ENSMUSG00000035456	Prdm8	-3.46515	1.79495e-05
ENSMUSG00000029283	Cdc7	-2.41183	1.86819e-12
ENSMUSG00000007080	Pole	-2.44718	2.35145e-35
ENSMUSG00000051339	2900026A02Rik	-2.92553	5.68897e-51
ENSMUSG00000054675	Tmem119	-3.8228	5.50069e-52
ENSMUSG00000029591	Ung	-5.50772	2.99064e-11
ENSMUSG00000029602	Rasal1	-3.01953	1.66388e-07
ENSMUSG00000029438	Bcl7a	-3.0412	4.86435e-34
ENSMUSG00000029414	Kntc1	-2.09798	4.55973e-20
ENSMUSG00000034118	Tpst1	-2.1678	2.01869e-08
ENSMUSG00000023104	Rfc2	-2.17316	3.77619e-23
ENSMUSG00000049551	Fzd9	-2.65475	0.00405866
ENSMUSG00000097908	4933404O12Rik	-2.54266	3.78395e-13
ENSMUSG00000079173	Zan	-4.52582	1.94341e-05
ENSMUSG00000029730	Mcm7	-3.70434	1.33308e-91
ENSMUSG00000036526	Card11	-3.18652	1.00223e-12
ENSMUSG00000041147	Brca2	-2.81181	1.14488e-24
ENSMUSG00000033970	Rfc3	-2.76036	5.17228e-17
ENSMUSG00000015112	Slc25a13	-2.06375	6.52206e-24
ENSMUSG00000063455	D630045J12Rik	-2.46378	2.62438e-16
ENSMUSG00000047749	Zc3hav1l	-2.63521	3.17252e-18
ENSMUSG00000029863	Casp2	-2.07114	1.01504e-21
ENSMUSG00000033542	Arhgef5	-4.3788	0.00881692
ENSMUSG00000054435	Gimap4	-3.99181	2.05685e-14
ENSMUSG00000047867	Gimap6	-2.54205	6.88278e-26
ENSMUSG00000029832	Nfe2l3	-2.80013	0.00230025
ENSMUSG00000054641	Mmrn1	-3.78327	5.52793e-06
ENSMUSG00000057497	Fam136a	-2.01192	2.29324e-11
ENSMUSG00000002870	Mcm2	-3.14175	4.73915e-77
ENSMUSG00000097816	Gm26811	-2.50212	0.00198353
ENSMUSG00000000811	Txnrd3	-4.08538	3.82785e-50
ENSMUSG00000034023	Fancd2	-2.73408	3.46713e-20
ENSMUSG00000042097	Zfp239	-2.41644	0.00164311
ENSMUSG00000030346	Rad51ap1	-2.73377	1.03192e-09
ENSMUSG00000030263	Lrmp	-2.213	6.39315e-55
ENSMUSG00000030431	Tmem238	-4.30245	0.0012648
ENSMUSG00000030393	Zik1	-3.13691	0.00210487
ENSMUSG00000056394	Lig1	-3.74475	3.92611e-71
ENSMUSG00000033847	Pla2g4c	-4.59951	0.00582659
ENSMUSG00000030410	Dmwd	-2.16087	3.06888e-09
ENSMUSG00000030409	Dmpk	-2.00375	0.00838727
ENSMUSG00000003545	Fosb	-6.18228	5.93723e-60
ENSMUSG00000064264	Zfp428	-2.48926	0.000182847
ENSMUSG00000030577	Cd22	-3.88095	5.5008e-42
ENSMUSG00000044452	Zfp507	-2.42294	8.12327e-12
ENSMUSG00000008193	Spib	-2.31922	8.60955e-06
ENSMUSG00000038644	Pold1	-3.68757	3.48455e-48
ENSMUSG00000030798	Cd37	-2.45121	1.74133e-47
ENSMUSG00000053801	Grwd1	-2.0104	3.58035e-11
ENSMUSG00000052512	Nav2	-3.70824	1.099e-09
ENSMUSG00000039187	Fanci	-2.73041	3.2042e-10
ENSMUSG00000046591	Ticrr	-2.24321	4.68387e-22
ENSMUSG00000031024	St5	-3.1984	5.53134e-61
ENSMUSG00000031016	Wee1	-2.65671	3.37878e-22
ENSMUSG00000030963	Umod	-4.87434	0.00680455
ENSMUSG00000042606	Hirip3	-2.17507	1.21538e-19
ENSMUSG00000042462	Dctpp1	-3.19481	6.29926e-10
ENSMUSG00000030956	Fam53b	-2.2367	1.381e-31
ENSMUSG00000025507	Pidd1	-2.98702	6.13942e-16
ENSMUSG00000031097	Tnni2	-3.08809	1.82782e-14
ENSMUSG00000000031	H19	-7.64897	0
ENSMUSG00000048583	Igf2	-2.25553	6.21993e-36
ENSMUSG00000086266	Igf2os	-2.6302	1.77667e-14
ENSMUSG00000019773	Fbxo5	-3.0243	9.0494e-13
ENSMUSG00000040034	Nup43	-2.41203	7.85294e-06
ENSMUSG00000019996	Map7	-2.10497	1.46019e-07
ENSMUSG00000019982	Myb	-2.10769	1.83469e-50
ENSMUSG00000019813	Cep57l1	-2.11606	2.91581e-06
ENSMUSG00000038214	Bend3	-2.60038	1.62576e-13
ENSMUSG00000047139	Cd24a	-2.85946	1.20514e-54
ENSMUSG00000111422	1700027J07Rik	-5.21583	2.48139e-05
ENSMUSG00000057337	Chst3	-2.88412	9.71476e-61
ENSMUSG00000037846	Rtkn2	-3.26194	2.44219e-05
ENSMUSG00000049422	Chchd10	-2.4017	1.7391e-33
ENSMUSG00000000903	Vpreb3	-4.04967	6.28049e-92
ENSMUSG00000020167	Tcf3	-2.20548	1.28431e-41
ENSMUSG00000020190	Mknk2	-2.20622	6.17132e-38
ENSMUSG00000019961	Tmpo	-2.04063	8.49869e-52
ENSMUSG00000020185	E2f7	-2.69958	3.24383e-10
ENSMUSG00000020140	Lgr5	-3.9631	1.25406e-38
ENSMUSG00000034813	Grip1	-2.29207	0.00012843
ENSMUSG00000025395	Prim1	-2.90017	1.40011e-16
ENSMUSG00000039814	Xkr5	-3.83035	5.90874e-05
ENSMUSG00000109684	Gm45745	-4.1455	0.0003681
ENSMUSG00000110178	Gm33831	-4.69934	0.00567185
ENSMUSG00000031530	Dusp4	-2.89601	3.15325e-28
ENSMUSG00000050271	Prag1	-2.61168	2.34216e-30
ENSMUSG00000109704	Gm38414	-3.03225	0.00321
ENSMUSG00000031562	Dctd	-3.93014	4.14408e-08
ENSMUSG00000031838	Ifi30	-2.80939	3.95357e-33
ENSMUSG00000046295	Ankle1	-2.80674	7.12303e-05
ENSMUSG00000052794	1700030K09Rik	-2.27177	0.00205117
ENSMUSG00000005410	Mcm5	-2.8337	1.02751e-61
ENSMUSG00000004996	Mri1	-2.19731	4.83892e-07
ENSMUSG00000031697	Orc6	-2.04922	1.38805e-09
ENSMUSG00000031765	Mt1	-2.50872	9.53199e-28
ENSMUSG00000031785	Adgrg1	-3.94905	1.14707e-51
ENSMUSG00000031786	Drc7	-4.01989	6.15932e-22
ENSMUSG00000031669	Gins3	-2.1082	0.000702808
ENSMUSG00000050357	Carmil2	-3.68649	2.34332e-27
ENSMUSG00000013155	Enkd1	-2.86833	4.10651e-06
ENSMUSG00000031756	Cenpn	-2.10821	9.3819e-08
ENSMUSG00000031821	Gins2	-2.63311	5.98799e-11
ENSMUSG00000049577	Zfpm1	-2.32636	1.11107e-24
ENSMUSG00000006585	Cdt1	-3.12064	6.32621e-32
ENSMUSG00000006362	Cbfa2t3	-2.52594	4.84333e-12
ENSMUSG00000057060	Slc35f3	-6.7774	1.95036e-06
ENSMUSG00000090290	Tarbp1	-2.3558	8.92572e-40
ENSMUSG00000045799	Gm9800	-2.1234	1.31007e-07
ENSMUSG00000021779	Thrb	-2.67405	0.00477083
ENSMUSG00000021775	Nr1d2	-3.12582	5.22587e-05
ENSMUSG00000042354	Gnl3	-2.35298	6.02779e-44
ENSMUSG00000019027	Dnah1	-3.02768	2.20135e-06
ENSMUSG00000057606	Colq	-5.04936	1.56776e-14
ENSMUSG00000037572	Wdhd1	-2.90045	1.58964e-30
ENSMUSG00000071470	Ccnb1ip1	-3.45069	0.00078646
ENSMUSG00000006289	Osgep	-2.27409	1.39842e-16
ENSMUSG00000035960	Apex1	-2.68305	4.17355e-13
ENSMUSG00000115338	Pnp	-2.4198	2.15915e-36
ENSMUSG00000068417	Pnp2	-3.10145	0.000700157
ENSMUSG00000068407	Rnase12	-4.75155	5.86224e-09
ENSMUSG00000060548	Tnfrsf19	-5.64258	9.5852e-25
ENSMUSG00000022033	Pbk	-3.43615	3.14951e-20
ENSMUSG00000022034	Esco2	-2.83952	9.93106e-11
ENSMUSG00000099528	2410012E07Rik	-3.10333	0.00511072
ENSMUSG00000022103	Gfra2	-4.21122	2.54034e-56
ENSMUSG00000025558	Dock9	-3.97521	5.70355e-30
ENSMUSG00000004099	Dnmt1	-2.16736	5.14012e-81
ENSMUSG00000036411	9530077C05Rik	-3.0074	0.000208279
ENSMUSG00000032113	Chek1	-3.79163	4.61887e-17
ENSMUSG00000034303	Ccdc15	-2.75165	8.46288e-06
ENSMUSG00000032023	Jhy	-2.63212	2.8848e-26
ENSMUSG00000049932	H2afx	-2.00374	2.87793e-20
ENSMUSG00000110266	Gm32742	-3.14986	9.81044e-13
ENSMUSG00000032053	Pou2af1	-2.15633	5.66793e-75
ENSMUSG00000042195	Slc35f2	-2.91496	0.00395678
ENSMUSG00000034485	Uaca	-2.20262	1.66077e-28
ENSMUSG00000032397	Tipin	-2.70854	2.92963e-21
ENSMUSG00000040204	Pclaf	-3.00048	1.51067e-53
ENSMUSG00000032373	Car12	-2.49679	2.59965e-10
ENSMUSG00000032221	Mns1	-3.00407	0.000126183
ENSMUSG00000032251	Irak1bp1	-3.27399	0.00775136
ENSMUSG00000097195	Snhg5	-2.0185	1.89464e-12
ENSMUSG00000032556	Bfsp2	-4.06205	2.30133e-16
ENSMUSG00000010048	Ifrd2	-2.08515	1.26788e-17
ENSMUSG00000041012	Cmtm8	-2.25866	0.000487433
ENSMUSG00000020396	Nefh	-3.69282	2.1975e-19
ENSMUSG00000020471	Pold2	-2.13279	7.7385e-13
ENSMUSG00000035455	Fignl1	-2.8443	3.81191e-24
ENSMUSG00000020182	Ddc	-3.08134	1.24605e-07
ENSMUSG00000020176	Grb10	-2.39393	2.2379e-22
ENSMUSG00000000861	Bcl11a	-3.18948	2.46072e-54
ENSMUSG00000020297	Nsg2	-4.03942	1.1153e-44
ENSMUSG00000057098	Ebf1	-2.50986	4.84461e-47
ENSMUSG00000020534	Shmt1	-3.44117	1.80083e-34
ENSMUSG00000085762	Lrrc75aos2	-2.34855	0.00442143
ENSMUSG00000020899	Pfas	-2.22129	5.4522e-41
ENSMUSG00000041287	Sox15	-2.99178	0.0033605
ENSMUSG00000000751	Rpa1	-2.10565	7.81228e-37
ENSMUSG00000000753	Serpinf1	-2.01146	1.57492e-11
ENSMUSG00000020834	Dhrs13	-2.43809	0.00386615
ENSMUSG00000017386	Traf4	-2.08613	1.21201e-09
ENSMUSG00000017550	Atad5	-2.49608	2.38721e-26
ENSMUSG00000093483	AA465934	-2.22446	0.00549139
ENSMUSG00000020872	Tac4	-2.80391	2.50855e-10
ENSMUSG00000056648	Hoxb8	-3.48461	2.89861e-65
ENSMUSG00000020877	Scrn2	-2.92947	0.0022201
ENSMUSG00000019312	Grb7	-3.11645	4.83164e-14
ENSMUSG00000018168	Ikzf3	-4.65546	8.65866e-06
ENSMUSG00000020889	Nr1d1	-2.45711	0.001988
ENSMUSG00000017499	Cdc6	-4.33208	8.2269e-28
ENSMUSG00000019303	Psmc3ip	-2.99943	0.000135573
ENSMUSG00000017146	Brca1	-2.50259	1.81023e-21
ENSMUSG00000020623	Map2k6	-4.03273	0.00433648
ENSMUSG00000020739	Nup85	-2.02562	2.80029e-19
ENSMUSG00000052949	Rnf157	-2.47224	8.3682e-20
ENSMUSG00000025574	Tk1	-2.30542	1.12516e-18
ENSMUSG00000094338	Hist1h2bl	-2.45916	2.73325e-23
ENSMUSG00000071516	Hist1h2ai	-3.62137	8.8893e-08
ENSMUSG00000101355	Hist1h3h	-2.44948	5.98799e-11
ENSMUSG00000114279	Hist1h2bm	-3.22456	4.90274e-31
ENSMUSG00000067455	Hist1h4j	-2.46421	8.2269e-28
ENSMUSG00000064288	Hist1h4k	-2.61766	2.31675e-23
ENSMUSG00000063021	Hist1h2ak	-2.80002	2.49227e-31
ENSMUSG00000095217	Hist1h2bn	-2.20992	4.29873e-14
ENSMUSG00000058773	Hist1h1b	-2.308	4.39274e-46
ENSMUSG00000101972	Hist1h3i	-2.22203	1.98418e-25
ENSMUSG00000069308	Hist1h2bp	-2.35815	8.67279e-09
ENSMUSG00000069307	Hist1h2bq	-2.52756	0.000218245
ENSMUSG00000094248	Hist1h2ao	-3.84305	0.000629052
ENSMUSG00000069305	Hist1h4n	-2.18791	1.44299e-18
ENSMUSG00000069302	Hist1h2ah	-2.66599	1.31887e-06
ENSMUSG00000062727	Hist1h2bk	-2.18746	1.59311e-10
ENSMUSG00000069301	Hist1h2ag	-2.58558	0.000736438
ENSMUSG00000069300	Hist1h2bj	-2.17117	2.21289e-09
ENSMUSG00000060981	Hist1h4h	-2.31326	7.46839e-24
ENSMUSG00000061991	Hist1h2af	-2.9502	1.17887e-05
ENSMUSG00000099517	Hist1h3g	-2.89556	7.0826e-29
ENSMUSG00000114456	Hist1h2bh	-2.38314	3.60745e-15
ENSMUSG00000100210	Hist1h3f	-2.60017	1.37994e-33
ENSMUSG00000069274	Hist1h4f	-2.5536	2.57224e-10
ENSMUSG00000069273	Hist1h3e	-2.01495	4.57509e-26
ENSMUSG00000069272	Hist1h2ae	-2.87181	2.99035e-12
ENSMUSG00000069268	Hist1h2bf	-2.0481	3.18998e-08
ENSMUSG00000071478	Hist1h2ad	-2.85618	0.000767076
ENSMUSG00000099583	Hist1h3d	-2.19637	3.64138e-25
ENSMUSG00000047246	Hist1h2be	-2.1046	1.97278e-17
ENSMUSG00000069270	Hist1h2ac	-2.15481	7.7127e-07
ENSMUSG00000018102	Hist1h2bc	-2.27661	9.01895e-15
ENSMUSG00000069310	Hist1h3c	-2.09284	1.42143e-24
ENSMUSG00000075031	Hist1h2bb	-2.02767	8.41491e-06
ENSMUSG00000061615	Hist1h2ab	-2.21548	6.23922e-10
ENSMUSG00000069267	Hist1h3b	-2.83749	1.59164e-26
ENSMUSG00000060093	Hist1h4a	-2.8488	1.51697e-33
ENSMUSG00000069265	Hist1h3a	-3.23246	6.03255e-38
ENSMUSG00000049539	Hist1h1a	-3.28227	1.93363e-131
ENSMUSG00000016756	Cmah	-2.35924	1.40778e-17
ENSMUSG00000076431	Sox4	-3.2927	5.04534e-16
ENSMUSG00000025867	Cplx2	-2.62572	4.2382e-56
ENSMUSG00000044934	Zfp367	-2.2348	2.0566e-12
ENSMUSG00000021567	Nkd2	-4.48109	0.00948516
ENSMUSG00000021569	Trip13	-2.04532	1.38144e-10
ENSMUSG00000021707	Dhfr	-3.10343	2.92151e-19
ENSMUSG00000021624	Cd180	-2.00771	2.12751e-13
ENSMUSG00000034751	Mast4	-2.04849	0.000266689
ENSMUSG00000021714	Cenpk	-2.75602	0.000534975
ENSMUSG00000051235	Gen1	-2.35639	1.96888e-08
ENSMUSG00000020653	Klf11	-2.52102	0.00343745
ENSMUSG00000020649	Rrm2	-3.10722	2.27848e-79
ENSMUSG00000020674	Pxdn	-2.17013	4.34213e-16
ENSMUSG00000002900	Lamb1	-3.06296	1.35333e-83
ENSMUSG00000055884	Fancm	-2.40067	3.85102e-20
ENSMUSG00000034883	Lrr1	-2.39604	0.00688281
ENSMUSG00000020974	Pole2	-2.06767	8.55719e-06
ENSMUSG00000021048	Mthfd1	-2.28893	2.11944e-28
ENSMUSG00000059060	Rad51b	-2.15206	0.00410845
ENSMUSG00000060950	Trmt61a	-2.60493	1.13033e-06
ENSMUSG00000037466	Tedc1	-3.51171	9.3644e-15
ENSMUSG00000049036	Tmem121	-2.64835	6.05872e-07
ENSMUSG00000104213	Ighd	-2.80111	0.00327601
ENSMUSG00000076617	Ighm	-3.95509	1.10113e-174
ENSMUSG00000094509	Ighv14-1	-4.56359	0.00872513
ENSMUSG00000094787	Ighv1-54	-6.31151	4.29279e-06
ENSMUSG00000095589	Ighv1-55	-4.77768	0.003646
ENSMUSG00000095519	Ighv1-66	-4.79669	0.0023787
ENSMUSG00000021175	Cdca7l	-3.09308	2.58881e-22
ENSMUSG00000054115	Skp2	-2.08158	8.45424e-12
ENSMUSG00000003882	Il7r	-9.58608	2.02858e-14
ENSMUSG00000022330	Osr2	-2.29469	0.00590315
ENSMUSG00000022422	Dscc1	-4.38548	1.26732e-06
ENSMUSG00000059895	Ptp4a3	-2.48359	7.47802e-46
ENSMUSG00000022587	Ly6e	-2.05285	1.28248e-103
ENSMUSG00000022554	Hgh1	-2.07324	8.10976e-06
ENSMUSG00000059323	Tonsl	-2.18803	2.68394e-11
ENSMUSG00000033762	Recql4	-3.26189	1.04553e-17
ENSMUSG00000000489	Pdgfb	-4.31762	1.1614e-18
ENSMUSG00000077734	Snord83b	-3.16045	0.00859916
ENSMUSG00000042351	Grap2	-3.91539	0.00930944
ENSMUSG00000068101	Cenpm	-3.66244	6.70042e-07
ENSMUSG00000036106	Prr5	-2.12168	0.000195684
ENSMUSG00000022385	Gtse1	-2.54799	7.1962e-30
ENSMUSG00000022475	Hdac7	-2.09107	2.66138e-27
ENSMUSG00000005718	Tfap4	-3.28639	1.74378e-15
ENSMUSG00000037991	Rmi2	-2.1178	5.58841e-07
ENSMUSG00000022673	Mcm4	-3.07955	1.27764e-65
ENSMUSG00000075370	Igll1	-2.65433	8.87756e-58
ENSMUSG00000059305	Vpreb1	-3.43531	2.29453e-38
ENSMUSG00000059280	Vpreb2	-5.95657	2.00333e-05
ENSMUSG00000000884	Gnb1l	-3.52751	0.00226024
ENSMUSG00000000028	Cdc45	-2.45225	4.33836e-15
ENSMUSG00000022881	Rfc4	-2.70425	7.88353e-08
ENSMUSG00000022508	Bcl6	-3.04471	3.12664e-08
ENSMUSG00000022528	Hes1	-3.82037	0.00115696
ENSMUSG00000022661	Cd200	-2.81085	2.97112e-13
ENSMUSG00000048087	Gm4737	-2.01516	3.88297e-08
ENSMUSG00000052516	Robo2	-2.35316	9.27054e-06
ENSMUSG00000022962	Gart	-2.1029	3.07605e-24
ENSMUSG00000096965	3300005D01Rik	-2.29601	0.00675147
ENSMUSG00000038880	Mrps34	-3.4253	3.69203e-05
ENSMUSG00000019214	Chtf18	-2.9518	1.52116e-13
ENSMUSG00000073434	Wdr90	-2.10078	1.22172e-09
ENSMUSG00000025732	Mcrip2	-2.59645	0.00104751
ENSMUSG00000050410	Tcf19	-3.361	8.94039e-14
ENSMUSG00000040312	Cchcr1	-2.09053	5.00473e-06
ENSMUSG00000023959	Clic5	-3.02431	5.214e-08
ENSMUSG00000040658	Dnph1	-2.58537	6.81204e-06
ENSMUSG00000039316	Rftn1	-2.09866	2.30424e-10
ENSMUSG00000002835	Chaf1a	-2.22718	4.17507e-21
ENSMUSG00000001228	Uhrf1	-3.30495	2.6131e-103
ENSMUSG00000024049	Myom1	-4.39116	2.51024e-07
ENSMUSG00000055471	Alk	-2.63484	0.000659567
ENSMUSG00000055760	Gemin6	-2.05782	0.00140026
ENSMUSG00000024151	Msh2	-2.55524	4.71802e-21
ENSMUSG00000005370	Msh6	-2.02533	4.09712e-27
ENSMUSG00000024232	Bambi	-3.76814	0.000601255
ENSMUSG00000054321	Taf4b	-2.06603	4.59946e-07
ENSMUSG00000042514	Klhl14	-5.07025	0.00385915
ENSMUSG00000117730	AC115117.1	-3.11439	0.000997982
ENSMUSG00000024590	Lmnb1	-2.21998	2.02861e-51
ENSMUSG00000024593	Megf10	-8.07979	8.77249e-10
ENSMUSG00000045045	Lrfn4	-2.0132	0.000424679
ENSMUSG00000024791	Cdca5	-2.39153	2.25119e-08
ENSMUSG00000067608	Pcna-ps2	-2.85421	6.51464e-12
ENSMUSG00000024669	Cd5	-2.36694	1.25049e-08
ENSMUSG00000047044	D030056L22Rik	-2.21394	0.000495031
ENSMUSG00000059363	Fxn	-2.5894	5.5853e-05
ENSMUSG00000024810	Il33	-3.16687	1.08461e-05
ENSMUSG00000025001	Hells	-3.29586	2.09998e-38
ENSMUSG00000025014	Dntt	-4.70239	0.00416492
ENSMUSG00000025196	Cpn1	-2.68904	6.9604e-06
ENSMUSG00000025089	Gfra1	-5.79021	8.48628e-25
ENSMUSG00000036502	Tmem255a	-3.03413	0.00145621
ENSMUSG00000079606	Gm595	-4.35585	0.00128079
ENSMUSG00000036109	Mbnl3	-3.31329	1.20701e-09
ENSMUSG00000023092	Fhl1	-3.03757	0.0023189
ENSMUSG00000006678	Pola1	-2.64169	4.41539e-38
ENSMUSG00000051220	Ercc6l	-2.10045	1.42643e-11
ENSMUSG00000048007	Timm8a1	-2.57985	0.00659453
ENSMUSG00000041700	Lhfpl1	-3.63654	2.55432e-06
ENSMUSG00000025264	Tsr2	-2.1855	9.62352e-06
ENSMUSG00000041658	Rragb	-2.49979	0.00328258
ENSMUSG00000047757	Fancb	-2.60897	9.47814e-05
ENSMUSG00000096768	Gm47283	-2.05349	2.19044e-05
ENSMUSG00000025912	Mybl1	-2.04796	0.0168943
ENSMUSG00000026189	Pecr	-2.07536	0.0129692
ENSMUSG00000026167	Wnt10a	-3.28421	0.0490044
ENSMUSG00000056055	Sag	-2.3037	0.0152148
ENSMUSG00000026429	Ube2t	-2.35887	0.0108914
ENSMUSG00000104496	Gm5837	-2.86421	0.0343769
ENSMUSG00000026566	Mpzl1	-2.04607	0.049336
ENSMUSG00000044854	1700056E22Rik	-4.61572	0.0107445
ENSMUSG00000103865	Gm37416	-4.43474	0.0127896
ENSMUSG00000078202	Nrarp	-3.32922	0.0366963
ENSMUSG00000065258	Gm23969	-2.38319	0.0216473
ENSMUSG00000107106	Gm43760	-4.36069	0.0249017
ENSMUSG00000081999	Gm13461	-2.17401	0.0184112
ENSMUSG00000074923	Pak6	-3.8645	0.0486988
ENSMUSG00000080610	Snord110	-3.78508	0.0360504
ENSMUSG00000082044	Snrpert	-2.59115	0.0269432
ENSMUSG00000082163	Gm14276	-2.01142	0.0378301
ENSMUSG00000027559	Car3	-3.31737	0.0436113
ENSMUSG00000102775	Gm38160	-4.48117	0.0272469
ENSMUSG00000028082	Sh3d19	-2.05522	0.0173629
ENSMUSG00000106086	Gm43352	-3.5547	0.0210569
ENSMUSG00000086211	Gm12462	-2.34381	0.0183743
ENSMUSG00000039774	Galnt12	-2.7126	0.0140988
ENSMUSG00000082279	Gm12870	-3.25785	0.0295387
ENSMUSG00000107168	Gm42507	-3.91333	0.0443451
ENSMUSG00000029463	Fam216a	-2.73195	0.0213741
ENSMUSG00000004415	Col26a1	-2.75061	0.0483448
ENSMUSG00000056215	Lrguk	-4.89602	0.0281738
ENSMUSG00000047013	Fbxo41	-3.30992	0.0347975
ENSMUSG00000107761	2010008C14Rik	-2.32501	0.0329646
ENSMUSG00000044453	Ffar1	-4.12213	0.0281126
ENSMUSG00000059824	Dbp	-2.22935	0.0314196
ENSMUSG00000052572	Dlg2	-2.43943	0.0126648
ENSMUSG00000046031	Calhm6	-3.56826	0.0157009
ENSMUSG00000098055	Gm26947	-2.41734	0.044173
ENSMUSG00000112347	Gm47257	-4.58167	0.0179895
ENSMUSG00000020131	Pcsk4	-2.83663	0.0365979
ENSMUSG00000063320	1190007I07Rik	-2.07359	0.0301003
ENSMUSG00000097412	1810014B01Rik	-2.33538	0.0130764
ENSMUSG00000112805	Gm34574	-3.24799	0.0320554
ENSMUSG00000110329	Gm45304	-4.07941	0.0231255
ENSMUSG00000031520	Vegfc	-2.43708	0.0256387
ENSMUSG00000079033	Mef2b	-2.60082	0.0197323
ENSMUSG00000003824	Syce2	-2.38345	0.0116518
ENSMUSG00000061410	Zcchc14	-3.55421	0.0447935
ENSMUSG00000060579	Fhit	-2.62225	0.0462249
ENSMUSG00000093726	Gm20667	-3.92763	0.0184316
ENSMUSG00000047911	Npm2	-4.05869	0.0494729
ENSMUSG00000065147	Snora31	-2.2774	0.0356342
ENSMUSG00000055421	Pcdh9	-2.5289	0.0237476
ENSMUSG00000111390	Gm48796	-3.59622	0.0416842
ENSMUSG00000054156	Gm4894	-4.09821	0.0210616
ENSMUSG00000042757	Tmem108	-2.16683	0.0255721
ENSMUSG00000042210	Abhd14a	-2.09064	0.011865
ENSMUSG00000040936	Ulk4	-2.26429	0.0143405
ENSMUSG00000038233	Gask1a	-2.62224	0.0151931
ENSMUSG00000113936	Gm8784	-3.60142	0.0128016
ENSMUSG00000113996	Gm48455	-3.22282	0.0108682
ENSMUSG00000069309	Hist1h2an	-2.63612	0.0204113
ENSMUSG00000069306	Hist1h4m	-2.41276	0.0215565
ENSMUSG00000069303	Hist1h2br	-4.52824	0.0160601
ENSMUSG00000021391	Cenpp	-2.66728	0.0105807
ENSMUSG00000021550	2210016F16Rik	-2.75035	0.0163899
ENSMUSG00000021057	Akap5	-2.93133	0.0297635
ENSMUSG00000072919	Noxred1	-2.63778	0.027366
ENSMUSG00000076666	Ighv14-4	-4.5858	0.0223543
ENSMUSG00000096499	Ighv1-5	-3.95627	0.0227856
ENSMUSG00000039676	Capsl	-3.93161	0.0318805
ENSMUSG00000022244	Amacr	-3.27814	0.0129701
ENSMUSG00000097259	Gm26766	-4.22315	0.0151537
ENSMUSG00000022309	Angpt1	-3.89904	0.0367084
ENSMUSG00000000934	Top1mt	-3.20444	0.0149027
ENSMUSG00000105167	Snord43	-2.43541	0.0225035
ENSMUSG00000086965	Rtl10	-2.47142	0.019846
ENSMUSG00000033581	Igf2bp2	-3.59387	0.0294101
ENSMUSG00000117613	Gm2629	-2.58941	0.0188729
ENSMUSG00000079339	Ifit1bl1	-3.70053	0.0114327
ENSMUSG00000054850	Smim10l2a	-4.94418	0.0127834
ENSMUSG00000050921	P2ry10	-2.20764	0.048099

## Sheet: 48h vs 0h
Gene_id	Gene_name	log2FoldChange	padj
ENSMUSG00000090031	4732440D04Rik	3.66108	0.010892
ENSMUSG00000033740	St18	3.17089	0.00190366
ENSMUSG00000025911	Adhfe1	2.07201	0.00570301
ENSMUSG00000079671	2610203C22Rik	2.60304	2.27618e-07
ENSMUSG00000067879	Vxn	3.04246	0.0311494
ENSMUSG00000025915	Sgk3	2.65772	8.03524e-27
ENSMUSG00000103506	Gm38376	2.2039	0.01421
ENSMUSG00000103495	Gm37409	3.5494	0.0259592
ENSMUSG00000104170	Gm37702	3.4213	0.0346145
ENSMUSG00000103085	Gm38120	2.09877	0.0032914
ENSMUSG00000102664	Gm38380	2.23006	0.0138796
ENSMUSG00000026158	Ogfrl1	4.4638	2.80681e-39
ENSMUSG00000026123	Plekhb2	2.56146	6.29717e-19
ENSMUSG00000047180	Neurl3	4.30232	0.0151759
ENSMUSG00000037432	Fer1l5	2.16779	0.00122882
ENSMUSG00000026113	Inpp4a	3.34445	5.48073e-06
ENSMUSG00000026088	Mitd1	2.48854	2.48761e-11
ENSMUSG00000048234	Rnf149	3.05682	8.49369e-24
ENSMUSG00000064936	Gm23722	3.98451	0.0233058
ENSMUSG00000026107	Nabp1	2.80549	1.90676e-66
ENSMUSG00000062939	Stat4	2.02561	7.27365e-09
ENSMUSG00000026104	Stat1	4.16347	1.15122e-48
ENSMUSG00000099569	Gm18301	4.75254	0.00175978
ENSMUSG00000041439	Mfsd6	2.21592	1.77921e-26
ENSMUSG00000100302	Gm29670	2.76879	0.0132691
ENSMUSG00000026102	Inpp1	3.03426	1.28126e-68
ENSMUSG00000101674	4930444A19Rik	2.50236	0.0258503
ENSMUSG00000102503	Gm37370	4.27493	0.00659967
ENSMUSG00000102642	A130048G24Rik	3.88748	1.32142e-07
ENSMUSG00000026031	Cflar	2.41943	8.33231e-56
ENSMUSG00000102719	Gm37760	2.2596	3.23868e-05
ENSMUSG00000067336	Bmpr2	2.51221	6.16822e-22
ENSMUSG00000103696	Gm37531	2.64222	0.00912671
ENSMUSG00000026018	Ica1l	2.26491	0.0218363
ENSMUSG00000073664	Nbeal1	2.44716	3.56695e-17
ENSMUSG00000026014	Raph1	2.00599	2.38754e-06
ENSMUSG00000025950	Idh1	2.13507	2.53151e-15
ENSMUSG00000026193	Fn1	7.05539	2.24961e-07
ENSMUSG00000026177	Slc11a1	3.08685	5.2292e-17
ENSMUSG00000026170	Cyp27a1	2.68093	0.0179553
ENSMUSG00000073643	Wdfy1	2.37513	7.49939e-19
ENSMUSG00000038608	Dock10	2.15024	1.10928e-56
ENSMUSG00000103192	Gm37645	6.305	9.50536e-07
ENSMUSG00000104488	Gm38062	4.02536	1.58981e-05
ENSMUSG00000102721	A630081D01Rik	4.01469	1.23148e-06
ENSMUSG00000103505	Gm38374	3.15127	0.0278896
ENSMUSG00000104503	Gm37738	2.14538	0.00858787
ENSMUSG00000096802	Gm15433	6.93444	5.64321e-07
ENSMUSG00000052477	C130026I21Rik	5.68711	8.73318e-12
ENSMUSG00000061852	Gm7582	6.62325	4.35408e-06
ENSMUSG00000101279	Gm18342	3.83368	0.00697469
ENSMUSG00000089844	A530032D15Rik	5.37535	6.45736e-06
ENSMUSG00000072109	A530040E14Rik	5.44408	3.71474e-11
ENSMUSG00000091199	Gm2619	4.597	0.027421
ENSMUSG00000079457	Gm7609	7.99083	1.11012e-09
ENSMUSG00000090252	Gm16028	5.1088	0.00184107
ENSMUSG00000079455	Gm16026	6.10184	5.61928e-06
ENSMUSG00000090186	Gm7592	5.58292	0.00116459
ENSMUSG00000070034	Sp110	3.28818	4.26094e-37
ENSMUSG00000090103	Gm16094	5.02632	0.00612592
ENSMUSG00000070031	Sp140	4.01207	3.32106e-39
ENSMUSG00000090246	Gm17017	4.60724	0.00241736
ENSMUSG00000026222	Sp100	6.50975	4.6524e-133
ENSMUSG00000026223	Itm2c	2.16172	1.8804e-17
ENSMUSG00000090124	Ugt1a7c	2.69485	1.03173e-09
ENSMUSG00000090145	Ugt1a6b	3.37065	0.0003723
ENSMUSG00000084195	Gm15372	4.68591	0.00257742
ENSMUSG00000054545	Ugt1a6a	4.9529	0.000324043
ENSMUSG00000081602	Gm15369	4.29751	0.00766867
ENSMUSG00000082513	Gm15374	4.23481	0.00387477
ENSMUSG00000089943	Ugt1a5	5.01527	0.000199273
ENSMUSG00000081488	Gm15368	4.55641	0.00381233
ENSMUSG00000083277	Gm15376	4.69042	0.00209132
ENSMUSG00000090171	Ugt1a2	5.1335	0.000859694
ENSMUSG00000081984	Dnajb3	5.10881	0.00132826
ENSMUSG00000026271	Gpr35	6.39768	2.42223e-12
ENSMUSG00000034066	Farp2	2.02359	0.0209751
ENSMUSG00000103973	BC055308	3.0549	0.0341678
ENSMUSG00000040710	St8sia4	2.49464	4.19435e-55
ENSMUSG00000103197	Gm37642	3.61286	3.98226e-11
ENSMUSG00000044768	D1Ertd622e	2.33102	2.4018e-45
ENSMUSG00000100009	Gm7967	2.46243	5.79284e-05
ENSMUSG00000100349	Gm28188	3.75866	0.0338731
ENSMUSG00000099375	Gm28187	3.60407	7.25492e-30
ENSMUSG00000104044	Gm37566	2.26854	0.00438725
ENSMUSG00000026321	Tnfrsf11a	2.40855	0.000718712
ENSMUSG00000099843	Gm7160	4.10677	4.05825e-08
ENSMUSG00000103291	Gm38235	3.1456	0.0407613
ENSMUSG00000103348	Gm37053	4.52804	0.00705051
ENSMUSG00000062345	Serpinb2	9.43768	2.62548e-14
ENSMUSG00000092572	Serpinb10	5.9436	0.000175517
ENSMUSG00000026342	Slc35f5	3.04039	0.000249669
ENSMUSG00000036086	Zranb3	3.90807	1.37359e-69
ENSMUSG00000099760	Gm28800	3.32194	0.00016741
ENSMUSG00000104164	Gm38248	4.82438	1.65888e-30
ENSMUSG00000104239	Gm37588	4.24125	0.00105178
ENSMUSG00000102179	Gm37868	2.49437	0.00074727
ENSMUSG00000103497	Gm37407	3.70571	0.00712802
ENSMUSG00000102856	Gm37084	2.12008	3.02663e-10
ENSMUSG00000042349	Ikbke	3.38266	2.77489e-31
ENSMUSG00000104060	Gm37954	2.98307	0.00231726
ENSMUSG00000101778	Gm29488	2.02739	0.00768289
ENSMUSG00000026433	Rab29	2.20563	3.68268e-09
ENSMUSG00000100658	F730311O21Rik	2.87444	0.00594414
ENSMUSG00000042066	Tmcc2	4.15687	0.0190244
ENSMUSG00000042046	Dstyk	3.24123	2.2915e-05
ENSMUSG00000020423	Btg2	2.69492	1.40687e-27
ENSMUSG00000101061	Platr1	2.89566	0.00748913
ENSMUSG00000041642	Kif21b	2.94852	7.4177e-21
ENSMUSG00000103038	Gm37124	2.38859	0.0282761
ENSMUSG00000102142	Gm26930	2.3806	0.0268279
ENSMUSG00000104291	A130071D04Rik	2.82876	4.07207e-13
ENSMUSG00000102448	Gm37101	2.84271	0.0185415
ENSMUSG00000056268	Dennd1b	2.26427	9.75794e-29
ENSMUSG00000104436	Gm37423	2.88616	0.0014389
ENSMUSG00000102157	Gm37470	2.60707	0.000503735
ENSMUSG00000105936	Gm43544	3.1483	0.0101061
ENSMUSG00000102451	Gm37655	4.1145	0.00162491
ENSMUSG00000102243	Gm37718	2.45675	0.0423803
ENSMUSG00000026360	Rgs2	2.4039	4.27267e-72
ENSMUSG00000026358	Rgs1	3.16693	1.43454e-27
ENSMUSG00000026357	Rgs18	7.15703	1.88316e-08
ENSMUSG00000032487	Ptgs2	8.19223	2.1788e-20
ENSMUSG00000097754	Ptgs2os2	8.08135	1.90752e-10
ENSMUSG00000103928	Gm37893	2.0978	0.0231794
ENSMUSG00000026483	Fam129a	4.88649	5.86034e-05
ENSMUSG00000032649	Colgalt2	2.95205	0.000994512
ENSMUSG00000100394	Gm28791	2.18223	0.0192113
ENSMUSG00000103818	Gm38009	3.23235	0.00172499
ENSMUSG00000079138	Gm8818	3.73911	6.64462e-11
ENSMUSG00000066800	Rnasel	3.11564	1.49697e-44
ENSMUSG00000100183	Gm28512	3.85496	0.00562591
ENSMUSG00000033684	Qsox1	3.59897	5.11402e-48
ENSMUSG00000026466	Tor1aip1	2.96051	9.14595e-66
ENSMUSG00000102964	9430034N14Rik	3.61566	2.80445e-14
ENSMUSG00000026600	Soat1	3.19049	1.67266e-110
ENSMUSG00000103199	Gm37648	3.08161	0.000481025
ENSMUSG00000104293	Gm38043	2.55693	0.00421059
ENSMUSG00000060519	Tor3a	4.12173	1.77683e-118
ENSMUSG00000103572	Gm37115	3.29736	0.0043728
ENSMUSG00000103186	Gm37088	2.84483	0.0234753
ENSMUSG00000103693	Gm37529	4.97623	0.00223476
ENSMUSG00000040265	Dnm3	5.36396	0.00112748
ENSMUSG00000026582	Sele	4.94209	0.00174826
ENSMUSG00000026581	Sell	6.39412	7.77373e-297
ENSMUSG00000026580	Selp	8.509	1.27169e-15
ENSMUSG00000090081	Gm16587	6.89249	5.77577e-07
ENSMUSG00000026579	F5	10.8994	7.12343e-19
ENSMUSG00000040848	Sft2d2	2.11389	2.62143e-50
ENSMUSG00000026571	Dcaf6	2.96513	1.66048e-19
ENSMUSG00000104427	Gm38368	5.63384	0.000155718
ENSMUSG00000038463	Olfml2b	3.47989	0.0275706
ENSMUSG00000096547	Gm25235	3.77428	0.0251581
ENSMUSG00000070524	Fcrlb	6.90472	3.48463e-07
ENSMUSG00000026656	Fcgr2b	4.32626	3.14119e-215
ENSMUSG00000103676	Gm38204	5.34405	0.00048513
ENSMUSG00000059089	Fcgr4	8.60267	1.0484e-12
ENSMUSG00000059498	Fcgr3	11.0799	3.1423e-21
ENSMUSG00000058715	Fcer1g	8.96027	1.342e-12
ENSMUSG00000091993	B930036N10Rik	2.39709	9.22882e-06
ENSMUSG00000038147	Cd84	2.98962	9.50755e-51
ENSMUSG00000073492	Gm10521	2.55637	8.40091e-07
ENSMUSG00000013698	Pea15a	2.24707	3.96112e-16
ENSMUSG00000037860	Aim2	4.55587	3.41359e-12
ENSMUSG00000037849	Ifi206	8.4672	3.20946e-12
ENSMUSG00000070501	Ifi214	7.09583	1.42724e-98
ENSMUSG00000104989	Gm44481	4.40869	0.0214293
ENSMUSG00000073491	Ifi213	11.4186	3.88405e-22
ENSMUSG00000043263	Ifi209	5.94327	8.84293e-147
ENSMUSG00000066677	Ifi208	8.96898	5.99501e-58
ENSMUSG00000103105	Gm18752	5.55321	0.00091264
ENSMUSG00000073490	Ifi207	12.7051	3.24902e-25
ENSMUSG00000073489	Ifi204	9.30783	6.17447e-41
ENSMUSG00000090222	Ifi203-ps	4.97741	9.06615e-50
ENSMUSG00000090272	Mndal	5.51494	1.00829e-22
ENSMUSG00000026536	Ifi211	9.88284	2.95613e-21
ENSMUSG00000039997	Ifi203	4.43788	2.51635e-111
ENSMUSG00000026535	Ifi202b	13.6881	4.90727e-29
ENSMUSG00000054203	Ifi205	9.47104	4.9825e-14
ENSMUSG00000045381	Olfr433	6.01324	9.13655e-05
ENSMUSG00000047048	Olfr432	6.23024	0.000112042
ENSMUSG00000039783	Kmo	3.98843	5.57961e-09
ENSMUSG00000026525	Opn3	2.66985	0.0292158
ENSMUSG00000104154	Gm38104	2.97224	0.0298271
ENSMUSG00000103435	Gm36992	3.7025	0.0372148
ENSMUSG00000104391	Gm37960	3.29659	0.00110825
ENSMUSG00000104126	Gm37486	2.61826	0.0237366
ENSMUSG00000010609	Psen2	3.21827	1.31322e-20
ENSMUSG00000104388	Gm37033	2.1519	2.72843e-06
ENSMUSG00000103123	Gm37390	3.57768	0.0224139
ENSMUSG00000053963	Stum	3.52485	0.000647739
ENSMUSG00000026519	Tmem63a	2.45214	7.13279e-28
ENSMUSG00000047369	Dnah14	2.27221	0.0132691
ENSMUSG00000038633	Degs1	2.52122	1.21148e-55
ENSMUSG00000026628	Atf3	2.82992	1.48355e-34
ENSMUSG00000037434	Slc30a1	2.36074	2.85835e-09
ENSMUSG00000016194	Hsd11b1	4.07294	8.88348e-24
ENSMUSG00000096929	A330023F24Rik	3.52674	0.00498602
ENSMUSG00000104525	Gm37334	4.3688	0.0164766
ENSMUSG00000104010	Gm37366	4.19834	0.0274643
ENSMUSG00000026648	Dclre1c	4.02472	3.06559e-68
ENSMUSG00000026657	Frmd4a	3.07794	2.69359e-34
ENSMUSG00000082871	Gm13263	4.5264	0.0243673
ENSMUSG00000085257	Gm13264	6.35928	1.88908e-05
ENSMUSG00000102894	Gm37851	3.94364	0.0162693
ENSMUSG00000026768	Itga8	6.74935	8.31489e-08
ENSMUSG00000104406	Gm38014	4.31426	0.00303562
ENSMUSG00000103360	Gm38156	3.21127	0.0461114
ENSMUSG00000102691	Gm37780	2.73243	0.00193102
ENSMUSG00000057914	Cacnb2	2.63253	1.27323e-15
ENSMUSG00000070271	Gm13268	2.5768	0.0471347
ENSMUSG00000083633	Gm13312	3.72101	0.00639884
ENSMUSG00000104034	2900092N22Rik	5.28147	1.23854e-05
ENSMUSG00000104106	Gm10848	4.7831	0.000598572
ENSMUSG00000103885	Gm37006	3.63357	9.89907e-05
ENSMUSG00000083305	Gm13315	3.43682	0.00235838
ENSMUSG00000103050	Gm38273	5.55228	2.29488e-06
ENSMUSG00000087086	Gm13269	4.78397	0.00262245
ENSMUSG00000102673	Gm37437	5.12215	0.00192452
ENSMUSG00000026748	Plxdc2	11.8681	2.78566e-22
ENSMUSG00000081619	Gm13351	3.79914	0.00473615
ENSMUSG00000037683	Armc3	3.18023	0.00102434
ENSMUSG00000087674	4930447M23Rik	4.28224	0.0104976
ENSMUSG00000083650	Gm13357	4.4161	0.0137989
ENSMUSG00000102704	Gm38309	4.60041	0.00159486
ENSMUSG00000026981	Il1rn	12.5819	5.58767e-34
ENSMUSG00000103162	Gm38147	2.12578	0.045851
ENSMUSG00000026958	Dpp7	2.14371	1.37885e-05
ENSMUSG00000036587	Fut7	5.6285	1.82249e-05
ENSMUSG00000026928	Card9	6.28373	5.86558e-05
ENSMUSG00000036067	Slc2a6	6.37094	1.69888e-44
ENSMUSG00000026835	Fcnb	6.04273	8.20455e-06
ENSMUSG00000086425	F730016J06Rik	5.67481	0.000353809
ENSMUSG00000026833	Olfm1	3.54208	6.18763e-190
ENSMUSG00000026829	Gbgt1	4.72458	0.0225871
ENSMUSG00000026821	Ralgds	3.91883	1.72341e-32
ENSMUSG00000039787	Cercam	2.00324	5.77451e-07
ENSMUSG00000026853	Crat	2.25542	1.41186e-10
ENSMUSG00000026796	Fam129b	3.88141	3.80626e-22
ENSMUSG00000026880	Stom	4.6876	7.82913e-34
ENSMUSG00000053164	Gpr21	2.08409	0.0257827
ENSMUSG00000107586	Gm44283	3.2513	5.77749e-10
ENSMUSG00000108155	Gm44443	3.12956	8.34538e-09
ENSMUSG00000107529	Gm44291	3.25759	1.15331e-08
ENSMUSG00000087294	Gm13556	2.25416	0.00545353
ENSMUSG00000107468	5730507A11Rik	4.24878	0.00880229
ENSMUSG00000049744	Arhgap15	2.34141	1.12812e-32
ENSMUSG00000085089	Arhgap15os	4.82893	0.000554872
ENSMUSG00000026872	Zeb2	3.21487	3.91385e-86
ENSMUSG00000052248	Zeb2os	2.97546	1.02903e-05
ENSMUSG00000052155	Acvr2a	2.43702	1.66694e-06
ENSMUSG00000036792	Mbd5	2.18305	1.35318e-13
ENSMUSG00000026764	Kif5c	3.95154	0.037627
ENSMUSG00000017412	Cacnb4	7.09615	1.99453e-07
ENSMUSG00000026970	Rbms1	2.7806	7.03674e-57
ENSMUSG00000064289	Tank	2.73623	6.07914e-23
ENSMUSG00000026896	Ifih1	7.73269	7.86851e-13
ENSMUSG00000027068	Dhrs9	5.53026	0.000552757
ENSMUSG00000084213	Hspe1-ps5	4.55245	0.00356719
ENSMUSG00000015839	Nfe2l2	3.08387	9.43247e-62
ENSMUSG00000086813	Gm13657	4.83054	0.00262798
ENSMUSG00000027078	Ube2l6	4.91539	2.03885e-91
ENSMUSG00000025314	Ptprj	2.56027	6.98302e-53
ENSMUSG00000085471	4933423P22Rik	2.81901	9.38021e-05
ENSMUSG00000027244	Atg13	4.04316	2.24005e-92
ENSMUSG00000027239	Mdk	2.07234	4.1728e-05
ENSMUSG00000027230	Creb3l1	2.76479	0.0132562
ENSMUSG00000027221	Chst1	4.27836	0.00700849
ENSMUSG00000075014	Gm10800	6.23473	0.0128382
ENSMUSG00000032841	Prr5l	7.93263	1.05867e-09
ENSMUSG00000005087	Cd44	2.86213	9.78307e-121
ENSMUSG00000032724	Abtb2	3.66466	1.58981e-05
ENSMUSG00000046085	4931422A03Rik	3.19697	0.0332477
ENSMUSG00000027175	Tcp11l1	2.3192	1.70329e-08
ENSMUSG00000087203	Gm13986	4.59609	0.0398021
ENSMUSG00000040152	Thbs1	12.7565	1.75841e-35
ENSMUSG00000040133	Gpr176	3.85095	0.00951909
ENSMUSG00000040093	Bmf	2.85323	4.81022e-18
ENSMUSG00000040035	Disp2	5.10544	0.00129126
ENSMUSG00000027293	Ehd4	2.92377	1.21989e-77
ENSMUSG00000097799	Gm26899	4.29117	0.0212974
ENSMUSG00000027287	Snap23	2.66861	5.58009e-30
ENSMUSG00000033705	Stard9	4.65727	6.54258e-66
ENSMUSG00000060802	B2m	3.7914	3.89797e-74
ENSMUSG00000027219	Slc28a2	2.96218	3.43516e-19
ENSMUSG00000081219	Bambi-ps1	4.43802	0.0138655
ENSMUSG00000079071	Gm14085	3.17194	0.00056893
ENSMUSG00000035093	Secisbp2l	2.38426	5.37595e-32
ENSMUSG00000027360	Hdc	6.14324	1.50932e-05
ENSMUSG00000027366	Sppl2a	2.5061	7.27131e-43
ENSMUSG00000034850	Tmem127	2.30346	3.20556e-34
ENSMUSG00000027381	Bcl2l11	2.80839	1.94653e-48
ENSMUSG00000103532	Gm4430	2.95624	0.0271942
ENSMUSG00000027398	Il1b	11.4147	8.56683e-21
ENSMUSG00000074805	Il1bos	4.82973	0.00598316
ENSMUSG00000037902	Sirpa	4.55821	5.74225e-164
ENSMUSG00000074796	Slc4a11	2.52004	0.0367224
ENSMUSG00000027309	4930402H24Rik	2.46095	5.27137e-19
ENSMUSG00000027318	Adam33	5.52505	3.50684e-13
ENSMUSG00000027322	Siglec1	14.1991	1.53456e-31
ENSMUSG00000079037	Prnp	2.93543	5.54316e-66
ENSMUSG00000082990	Gm14052	4.60488	0.00027653
ENSMUSG00000027422	Rrbp1	2.39809	2.52087e-81
ENSMUSG00000001768	Rin2	6.88057	7.20474e-97
ENSMUSG00000027447	Cst3	2.0027	8.40068e-35
ENSMUSG00000032802	Srxn1	5.24425	9.22518e-05
ENSMUSG00000042745	Id1	4.90915	0.000506233
ENSMUSG00000061411	Nol4l	2.18709	1.47767e-12
ENSMUSG00000027602	Map1lc3a	3.38726	0.00588404
ENSMUSG00000038375	Trp53inp2	3.76356	2.9215e-40
ENSMUSG00000080237	Gm14239	3.04766	0.0446888
ENSMUSG00000027603	Ggt7	3.4349	0.000496319
ENSMUSG00000027611	Procr	3.80592	0.00632537
ENSMUSG00000038085	Cnbd2	2.09931	0.0441763
ENSMUSG00000074629	4930518I15Rik	3.76359	0.0218363
ENSMUSG00000027639	Samhd1	4.09066	6.0432e-174
ENSMUSG00000027646	Src	5.33833	0.00289884
ENSMUSG00000067787	Blcap	2.68684	4.75699e-11
ENSMUSG00000067786	Nnat	2.91674	0.0211227
ENSMUSG00000086453	Gm11457	3.95664	0.0366841
ENSMUSG00000017760	Ctsa	2.97132	4.82069e-95
ENSMUSG00000017737	Mmp9	5.2033	0.00178731
ENSMUSG00000017740	Slc12a5	3.02518	3.37412e-16
ENSMUSG00000017652	Cd40	6.49944	8.51212e-07
ENSMUSG00000039501	Znfx1	5.00234	9.25279e-211
ENSMUSG00000017929	B4galt5	2.53908	2.01212e-45
ENSMUSG00000006418	Rnf114	2.68792	5.0114e-52
ENSMUSG00000090213	Tmem189	2.18431	8.87246e-20
ENSMUSG00000056501	Cebpb	3.27029	8.76011e-28
ENSMUSG00000006462	A530013C23Rik	4.47743	0.0239353
ENSMUSG00000074577	Ripor3	3.50968	0.0426831
ENSMUSG00000027514	Zbp1	10.4566	2.67188e-17
ENSMUSG00000016256	Ctsz	3.20038	7.62758e-67
ENSMUSG00000050600	Zfp831	2.49934	1.65621e-08
ENSMUSG00000084843	B230312C02Rik	5.94778	6.08897e-05
ENSMUSG00000038963	Slco4a1	3.12505	5.83365e-78
ENSMUSG00000027570	Col9a3	2.79802	0.00147408
ENSMUSG00000016356	Col20a1	2.76854	9.29729e-16
ENSMUSG00000027580	Helz2	3.93312	6.07762e-130
ENSMUSG00000103485	Gm38001	3.52886	0.00753065
ENSMUSG00000039304	Tnfsf10	3.12067	2.47266e-10
ENSMUSG00000039286	Fndc3b	2.18547	1.64778e-20
ENSMUSG00000037652	Phc3	2.47746	2.83569e-54
ENSMUSG00000027663	Zmat3	2.09197	2.95976e-14
ENSMUSG00000037400	Atp11b	3.1435	1.15452e-70
ENSMUSG00000104897	Gm43203	5.52992	0.000291361
ENSMUSG00000027712	Anxa5	2.69859	5.02025e-11
ENSMUSG00000107741	Gm2011	4.51934	0.00219155
ENSMUSG00000027737	Slc7a11	2.27885	0.00758671
ENSMUSG00000102732	Gm37342	2.06493	0.00848193
ENSMUSG00000102539	Gm37229	3.50107	0.0141682
ENSMUSG00000102620	Gm37675	3.50708	0.0327177
ENSMUSG00000103784	Gm37526	3.87269	0.0129594
ENSMUSG00000102423	Gm37465	2.3733	0.000119379
ENSMUSG00000102808	5430420F09Rik	2.03293	0.00499443
ENSMUSG00000036503	Rnf13	2.00827	9.25118e-18
ENSMUSG00000104235	Gm37589	3.23762	5.03523e-24
ENSMUSG00000104125	Gm37488	2.06878	5.48191e-08
ENSMUSG00000027790	Sis	4.09157	0.0163253
ENSMUSG00000062232	Rapgef2	2.19186	6.68825e-18
ENSMUSG00000061175	Fnip2	4.62457	0.0424643
ENSMUSG00000028011	Tdo2	3.74655	0.0262957
ENSMUSG00000027995	Tlr2	6.59608	2.57222e-126
ENSMUSG00000028076	Cd1d1	2.62021	1.5233e-07
ENSMUSG00000028064	Sema4a	7.15698	2.2187e-33
ENSMUSG00000028057	Rit1	2.17001	3.0099e-09
ENSMUSG00000068923	Syt11	2.55561	0.000369984
ENSMUSG00000028048	Gba	2.14936	1.66121e-21
ENSMUSG00000105692	Gm43737	2.1285	0.00062556
ENSMUSG00000028042	Zbtb7b	2.43718	4.77652e-23
ENSMUSG00000027951	Adar	2.17494	3.3892e-38
ENSMUSG00000046280	She	3.83903	0.00517521
ENSMUSG00000027947	Il6ra	4.06649	1.80946e-112
ENSMUSG00000108394	Gm45477	2.05768	0.00255499
ENSMUSG00000001020	S100a4	4.89872	0.0151298
ENSMUSG00000056054	S100a8	5.96915	6.03717e-05
ENSMUSG00000041959	S100a10	2.37654	2.60322e-25
ENSMUSG00000028139	Riiad1	4.03232	0.0433538
ENSMUSG00000028137	Celf3	3.48354	0.000218405
ENSMUSG00000106061	Gm43773	4.9712	0.00152704
ENSMUSG00000105412	Gm43768	3.32842	0.0289133
ENSMUSG00000015711	Prune1	2.25251	2.05986e-08
ENSMUSG00000038712	Mindy1	2.69806	3.04566e-17
ENSMUSG00000105395	Gm42672	3.61041	0.0314335
ENSMUSG00000038642	Ctss	2.77239	6.8166e-70
ENSMUSG00000038612	Mcl1	2.22079	6.02526e-71
ENSMUSG00000015850	Adamtsl4	4.69676	1.8093e-07
ENSMUSG00000028108	Ecm1	2.37756	1.55521e-05
ENSMUSG00000093577	Gm20632	3.11327	8.82762e-05
ENSMUSG00000050936	Gm42743	5.97318	8.09504e-05
ENSMUSG00000015947	Fcgr1	8.92362	4.27731e-40
ENSMUSG00000038393	Txnip	3.66715	2.10852e-146
ENSMUSG00000027848	Olfml3	2.64194	3.51354e-07
ENSMUSG00000008730	Hipk1	2.10028	5.30575e-87
ENSMUSG00000105229	Gm43149	3.50149	0.0106529
ENSMUSG00000105304	Gm43696	2.62599	0.00578253
ENSMUSG00000089999	Gm6485	2.15731	0.0494048
ENSMUSG00000002233	Rhoc	7.10329	9.50536e-07
ENSMUSG00000002227	Mov10	2.39896	1.85189e-28
ENSMUSG00000105655	Gm42659	2.10116	0.00114784
ENSMUSG00000062127	Cttnbp2nl	6.01777	5.63971e-05
ENSMUSG00000105842	Gm43329	3.72535	6.32743e-05
ENSMUSG00000106341	Gm43330	2.51944	0.0045877
ENSMUSG00000104910	Gm43331	2.34905	0.000812589
ENSMUSG00000074342	I830077J02Rik	2.54287	1.2408e-11
ENSMUSG00000027900	Dram2	2.57376	1.3004e-13
ENSMUSG00000105272	Gm43071	4.08319	0.000110252
ENSMUSG00000040747	Cd53	2.03854	6.44606e-31
ENSMUSG00000014599	Csf1	5.04292	6.95655e-153
ENSMUSG00000045662	Henmt1	4.19535	0.0212368
ENSMUSG00000040339	Fam102b	2.37591	8.15417e-29
ENSMUSG00000106108	Gm43221	2.57869	0.0200216
ENSMUSG00000045092	S1pr1	4.64044	8.40308e-20
ENSMUSG00000054414	Slc30a7	2.10875	1.31294e-16
ENSMUSG00000106455	Gm5711	3.72195	0.0303093
ENSMUSG00000106475	Gm43011	2.45447	6.25803e-05
ENSMUSG00000105586	Gm43009	2.61947	0.0161876
ENSMUSG00000105774	Gm43006	3.49433	0.0333813
ENSMUSG00000028028	Alpk1	2.61399	3.63789e-38
ENSMUSG00000104888	1500005C15Rik	3.20937	0.00251791
ENSMUSG00000105701	Gm42587	3.77712	0.00471948
ENSMUSG00000050549	Fam241a	2.41969	0.00626701
ENSMUSG00000027997	Casp6	3.31499	1.70998e-07
ENSMUSG00000105691	Gm42876	3.39479	0.0341173
ENSMUSG00000040943	Tet2	2.92889	2.11946e-71
ENSMUSG00000106149	Gm43430	3.34716	0.00353104
ENSMUSG00000106596	Gm42822	4.38364	0.00266062
ENSMUSG00000105545	4930599N24Rik	3.59289	0.0351283
ENSMUSG00000074212	Dnajb14	4.0357	6.66064e-19
ENSMUSG00000105748	Gm43088	4.43859	0.0207662
ENSMUSG00000028273	Pdlim5	2.02255	2.95312e-20
ENSMUSG00000105504	Gbp5	5.40864	1.658e-24
ENSMUSG00000040253	Gbp7	4.87984	1.3596e-87
ENSMUSG00000028268	Gbp3	2.69809	6.08951e-13
ENSMUSG00000028270	Gbp2	4.61299	2.40537e-18
ENSMUSG00000105923	A830019L24Rik	3.98757	0.000509518
ENSMUSG00000106162	Gm43613	4.24838	0.0494465
ENSMUSG00000104903	Gm43707	4.52823	0.0049179
ENSMUSG00000011008	Mcoln2	7.4241	3.20176e-08
ENSMUSG00000028037	Ifi44	7.83465	2.65912e-09
ENSMUSG00000105201	Gm43362	2.07247	0.00296968
ENSMUSG00000042228	Lyn	2.89201	3.59728e-98
ENSMUSG00000097860	Gm26857	2.87691	1.58279e-25
ENSMUSG00000083186	Gm11805	3.46893	7.32786e-07
ENSMUSG00000055216	9430025C20Rik	3.92107	7.18322e-05
ENSMUSG00000028207	Asph	6.18824	1.48719e-174
ENSMUSG00000028211	Trp53inp1	4.35069	1.59567e-40
ENSMUSG00000084408	Gm11870	2.62614	0.0291985
ENSMUSG00000040296	Ddx58	5.61257	3.31911e-122
ENSMUSG00000036002	Fam214b	3.52152	2.71909e-17
ENSMUSG00000035517	Tdrd7	4.62001	1.39625e-37
ENSMUSG00000039853	Trim14	2.83226	7.4743e-18
ENSMUSG00000085990	Gm16731	4.34945	0.034533
ENSMUSG00000028337	Coro2a	5.30133	1.26107e-73
ENSMUSG00000015243	Abca1	7.38484	3.42582e-37
ENSMUSG00000028381	Ugcg	2.36762	6.79381e-40
ENSMUSG00000080831	Gm12529	3.36514	0.016958
ENSMUSG00000066152	Slc31a2	3.07126	2.61483e-07
ENSMUSG00000066150	Slc31a1	2.12101	6.51776e-34
ENSMUSG00000039196	Orm1	6.65418	7.81672e-07
ENSMUSG00000039005	Tlr4	2.40671	3.32655e-26
ENSMUSG00000028494	Plin2	4.98025	3.28463e-95
ENSMUSG00000073802	Cdkn2b	2.1307	2.94932e-08
ENSMUSG00000052684	Jun	3.07445	3.42091e-131
ENSMUSG00000087366	Junos	3.24724	0.00714042
ENSMUSG00000034401	Spata6	2.07103	4.08198e-11
ENSMUSG00000082686	Gm12961	4.40561	0.0185159
ENSMUSG00000028709	Mob3c	2.90215	4.14588e-17
ENSMUSG00000028708	Mknk1	3.19626	1.27567e-65
ENSMUSG00000028698	Pik3r3	2.62692	3.049e-05
ENSMUSG00000034035	Ccdc17	2.20336	0.0150982
ENSMUSG00000048772	Tmem53	6.04975	3.70912e-05
ENSMUSG00000032890	Rims3	4.06305	0.0292265
ENSMUSG00000028657	Ppt1	4.15424	3.33648e-112
ENSMUSG00000028894	Inpp5b	2.11697	3.71717e-37
ENSMUSG00000050212	Eva1b	2.65268	0.00434761
ENSMUSG00000028842	Ago3	2.20563	1.12637e-12
ENSMUSG00000041000	Trim62	5.01545	0.00165227
ENSMUSG00000028581	Laptm5	2.06007	2.08749e-101
ENSMUSG00000056529	Ptafr	8.34473	4.35268e-12
ENSMUSG00000037731	Themis2	3.02966	7.41276e-52
ENSMUSG00000028874	Fgr	4.38522	0.0186135
ENSMUSG00000000682	Cd52	2.19524	6.07083e-33
ENSMUSG00000037266	Rsrp1	2.28318	5.05076e-67
ENSMUSG00000062585	Cnr2	3.58714	0.000530927
ENSMUSG00000028673	Fuca1	2.97318	9.1137e-38
ENSMUSG00000041202	Pla2g2d	7.44211	2.05626e-08
ENSMUSG00000028744	Pqlc2	2.10091	7.92276e-06
ENSMUSG00000040964	Arhgef10l	2.18967	3.12457e-06
ENSMUSG00000028914	Casp9	2.72033	4.4024e-17
ENSMUSG00000066026	Dhrs3	3.45491	7.84578e-32
ENSMUSG00000019055	Plod1	2.44629	3.3949e-09
ENSMUSG00000028961	Pgd	2.09058	1.34702e-44
ENSMUSG00000063077	Kif1b	2.21078	1.30188e-31
ENSMUSG00000085819	Ube4bos1	3.24694	0.022227
ENSMUSG00000039911	Spsb1	3.00887	2.17438e-05
ENSMUSG00000041936	Agrn	3.31364	1.7574e-15
ENSMUSG00000035692	Isg15	6.96934	9.17819e-33
ENSMUSG00000078349	AW011738	2.87379	0.00786966
ENSMUSG00000105950	Gm43679	3.11907	7.80078e-05
ENSMUSG00000040584	Abcb1a	4.20239	1.94179e-57
ENSMUSG00000028883	Sema3a	5.92344	9.45967e-05
ENSMUSG00000002944	Cd36	4.92652	1.90171e-58
ENSMUSG00000028771	Ptpn12	2.88074	5.66075e-48
ENSMUSG00000106158	Gm43216	4.91468	0.00141935
ENSMUSG00000106104	Gm42660	6.20897	2.39424e-05
ENSMUSG00000039934	Gsap	5.2859	4.27297e-80
ENSMUSG00000104920	Gm43215	5.28038	0.000376385
ENSMUSG00000064280	Ccdc146	6.28302	1.02551e-06
ENSMUSG00000039899	Fgl2	7.65287	1.11394e-28
ENSMUSG00000073147	5031425E22Rik	2.46325	5.90469e-18
ENSMUSG00000105042	Gm42509	5.24003	0.0032917
ENSMUSG00000029004	Kmt2e	2.47924	4.16966e-52
ENSMUSG00000025746	Il6	6.50299	5.92742e-06
ENSMUSG00000029175	Slc35f6	2.5003	5.08234e-12
ENSMUSG00000029166	Mapre3	4.0917	0.0100351
ENSMUSG00000107120	Gm43059	3.74469	0.0219418
ENSMUSG00000029135	Fosl2	8.15446	1.27974e-20
ENSMUSG00000037235	Mxd4	3.46163	1.62267e-42
ENSMUSG00000054520	Sh3bp2	2.59387	2.8783e-34
ENSMUSG00000029126	Nsg1	3.66691	0.0407613
ENSMUSG00000039782	Cpeb2	2.00316	1.32308e-06
ENSMUSG00000105326	6030400A10Rik	4.19999	0.0311708
ENSMUSG00000104728	Gm42462	4.61739	0.00153511
ENSMUSG00000029082	Bst1	5.99132	1.78818e-44
ENSMUSG00000029084	Cd38	4.81773	6.07045e-66
ENSMUSG00000086479	Gm16014	4.80445	0.00305234
ENSMUSG00000104852	Gm43201	2.48448	0.0149449
ENSMUSG00000039191	Rbpj	3.15537	6.83766e-64
ENSMUSG00000029178	Klf3	2.19494	1.01435e-32
ENSMUSG00000044827	Tlr1	3.68797	4.15335e-06
ENSMUSG00000051498	Tlr6	2.04753	2.91629e-06
ENSMUSG00000029185	Fam114a1	2.71274	0.000960748
ENSMUSG00000070780	Rbm47	2.98589	6.56905e-05
ENSMUSG00000037685	Atp8a1	2.27344	1.16673e-24
ENSMUSG00000107041	Gm42735	4.13493	0.0190409
ENSMUSG00000085363	Gm15478	5.17558	0.000712674
ENSMUSG00000106837	D630030B08Rik	3.23403	0.0381545
ENSMUSG00000029217	Tec	2.27673	3.1132e-27
ENSMUSG00000106739	Gm43499	4.03163	2.78682e-07
ENSMUSG00000107171	Gm42572	2.28047	0.0290475
ENSMUSG00000107205	Gm42576	2.72303	0.00375198
ENSMUSG00000029291	Rufy3	2.21473	1.35221e-11
ENSMUSG00000029366	Dck	2.26037	9.98414e-35
ENSMUSG00000107200	Gm43039	2.64485	0.0222576
ENSMUSG00000102644	Thap6	3.34734	4.99451e-16
ENSMUSG00000096035	Odaph	4.45255	0.00441968
ENSMUSG00000029403	Cdkl2	4.21511	0.0275558
ENSMUSG00000097479	Gm26582	3.64375	0.041593
ENSMUSG00000029410	Ppef2	4.34079	0.0178583
ENSMUSG00000029413	Naaa	6.00805	2.69005e-33
ENSMUSG00000034855	Cxcl10	5.75549	0.000512952
ENSMUSG00000029385	Ccng2	2.65225	1.3216e-17
ENSMUSG00000034724	Cnot6l	2.04955	1.1206e-26
ENSMUSG00000029484	Anxa3	4.13634	0.00619656
ENSMUSG00000105871	Gm43147	3.09025	0.0488883
ENSMUSG00000034663	Bmp2k	3.02319	5.18057e-24
ENSMUSG00000029322	Plac8	3.02828	1.35579e-36
ENSMUSG00000106178	Gm42987	3.59161	0.0174102
ENSMUSG00000029304	Spp1	8.10421	3.76682e-10
ENSMUSG00000029298	Gbp9	6.09009	1.38408e-62
ENSMUSG00000079363	Gbp4	6.68316	9.48741e-32
ENSMUSG00000105096	Gbp10	5.68805	5.43976e-05
ENSMUSG00000092021	Gbp11	7.19974	1.60007e-07
ENSMUSG00000105826	Gm42141	2.79274	0.00954045
ENSMUSG00000029287	Tgfbr3	2.23797	2.04101e-10
ENSMUSG00000011831	Evi5	2.45776	7.44969e-21
ENSMUSG00000106288	Gm43593	5.19167	0.000199503
ENSMUSG00000063447	Ube2d2b	4.15754	0.0071583
ENSMUSG00000072763	5430403G16Rik	2.34891	0.00308721
ENSMUSG00000086247	Gm15787	2.33565	0.0499014
ENSMUSG00000033316	Galnt9	6.04149	3.40173e-05
ENSMUSG00000029561	Oasl2	8.83275	4.82362e-82
ENSMUSG00000041827	Oasl1	5.49025	7.0234e-81
ENSMUSG00000107225	Gm43637	4.94919	0.0018279
ENSMUSG00000107116	Gm43274	2.22434	0.00183572
ENSMUSG00000032754	Slc8b1	2.74568	4.8842e-21
ENSMUSG00000032690	Oas2	12.243	7.98614e-24
ENSMUSG00000107075	Gm43068	5.60649	0.000285275
ENSMUSG00000032661	Oas3	8.52627	8.46864e-22
ENSMUSG00000029605	Oas1b	4.59817	2.52912e-13
ENSMUSG00000066861	Oas1g	10.4741	6.94797e-15
ENSMUSG00000052776	Oas1a	5.60522	1.3551e-52
ENSMUSG00000042726	Trafd1	4.49678	5.76385e-90
ENSMUSG00000105179	Gm42866	2.65798	0.0422256
ENSMUSG00000029470	P2rx4	2.23775	1.24786e-15
ENSMUSG00000049686	Orai1	2.45885	1.87106e-19
ENSMUSG00000105107	Gm43412	5.21565	0.000511153
ENSMUSG00000090086	AI480526	2.73481	0.00037617
ENSMUSG00000104156	Gm38102	3.99183	0.0206809
ENSMUSG00000029442	Wdr66	2.83886	0.00748952
ENSMUSG00000106636	Gm43813	2.75947	1.96722e-06
ENSMUSG00000045502	Hcar2	5.6896	0.000182206
ENSMUSG00000029392	Rilpl1	3.4569	2.36629e-07
ENSMUSG00000034219	43722	4.64927	0.0217805
ENSMUSG00000015944	Castor2	3.50474	8.30105e-12
ENSMUSG00000015950	Ncf1	6.52825	6.24954e-45
ENSMUSG00000040751	Lat2	2.43349	0.0023207
ENSMUSG00000005514	Por	2.84582	1.95414e-84
ENSMUSG00000080972	Gm16061	4.07685	0.00650165
ENSMUSG00000004952	Rasa4	3.06202	4.59003e-29
ENSMUSG00000082088	Gm15753	4.66538	1.88052e-07
ENSMUSG00000045348	Nyap1	3.28249	0.0023909
ENSMUSG00000046245	Pilra	9.4592	3.77986e-14
ENSMUSG00000047592	Nxpe5	7.35981	3.48443e-09
ENSMUSG00000036948	Map11	2.87464	2.64105e-33
ENSMUSG00000044197	Gpr146	3.27202	1.28832e-06
ENSMUSG00000018001	Cyth3	2.13553	6.63563e-17
ENSMUSG00000066621	Tecpr1	2.65601	5.45052e-26
ENSMUSG00000106547	B230303O12Rik	4.00657	0.00674768
ENSMUSG00000029650	Slc46a3	2.06685	0.00130537
ENSMUSG00000024437	Gm8615	2.30452	0.00997052
ENSMUSG00000060063	Alox5ap	3.55959	7.70784e-26
ENSMUSG00000107317	Gm19719	3.82873	0.00501393
ENSMUSG00000107017	Gm43196	6.59687	2.89791e-06
ENSMUSG00000106734	Gm20559	4.71105	5.77124e-32
ENSMUSG00000107215	Gm43197	5.22291	3.58295e-20
ENSMUSG00000047735	Samd9l	4.75425	6.1855e-78
ENSMUSG00000087305	A430035B10Rik	2.89809	0.0269376
ENSMUSG00000042742	Bmt2	2.24864	2.95073e-12
ENSMUSG00000029553	Tfec	7.8937	8.93613e-10
ENSMUSG00000029552	Tes	3.79474	0.0102002
ENSMUSG00000029669	Tspan12	2.70199	1.2428e-06
ENSMUSG00000107320	Gm42549	2.13221	0.000674132
ENSMUSG00000106959	Gm42548	2.35025	0.0185607
ENSMUSG00000029771	Irf5	2.09948	2.31244e-24
ENSMUSG00000029772	Ahcyl2	2.94796	2.44237e-27
ENSMUSG00000097998	Gm27019	3.14349	0.0385514
ENSMUSG00000044471	Lncpint	2.07227	1.48483e-11
ENSMUSG00000087312	Gm13833	2.46929	0.0214391
ENSMUSG00000104030	5330406M23Rik	2.30247	0.00243297
ENSMUSG00000103220	Gm37728	4.44025	0.000476576
ENSMUSG00000087380	2210408F21Rik	4.52401	0.000312141
ENSMUSG00000086855	Gm13844	4.2446	0.037326
ENSMUSG00000107103	Gm43164	3.45381	0.048349
ENSMUSG00000057137	Tmem140	2.14876	0.00154214
ENSMUSG00000080242	Atp6v0c-ps2	2.48229	6.40049e-11
ENSMUSG00000029925	Tbxas1	6.62389	2.70447e-07
ENSMUSG00000042599	Kdm7a	4.02897	0.000148454
ENSMUSG00000029915	Clec5a	6.17551	5.84065e-05
ENSMUSG00000029860	Zyx	6.62441	1.58204e-06
ENSMUSG00000079575	Rbpj-ps3	2.53353	1.31465e-17
ENSMUSG00000068551	Zfp467	3.3921	3.34754e-13
ENSMUSG00000029816	Gpnmb	5.28482	0.00499243
ENSMUSG00000038301	Snx10	2.69032	3.14589e-12
ENSMUSG00000059182	Skap2	2.93768	3.01847e-54
ENSMUSG00000107647	Gm44445	2.33567	0.0272903
ENSMUSG00000038065	Mturn	3.56552	1.08109e-05
ENSMUSG00000038058	Nod1	6.13473	2.89791e-06
ENSMUSG00000029798	Herc6	5.09089	2.35465e-52
ENSMUSG00000095771	Igkv14-111	5.24804	0.00241281
ENSMUSG00000088900	Gm25436	4.47236	0.0255624
ENSMUSG00000108211	Gm44130	2.857	0.0168664
ENSMUSG00000101823	Gm29438	2.55463	0.0238821
ENSMUSG00000108709	4933431G14Rik	3.7995	0.00733369
ENSMUSG00000052631	Sh2d6	7.58994	4.64984e-09
ENSMUSG00000056737	Capg	2.57848	3.38658e-21
ENSMUSG00000051343	Rab11fip5	4.3584	1.69835e-07
ENSMUSG00000029998	Pcyox1	2.11275	2.06967e-18
ENSMUSG00000001156	Mxd1	4.30865	1.29029e-65
ENSMUSG00000108291	Gm44292	2.9859	0.00683282
ENSMUSG00000029994	Anxa4	3.35354	7.92069e-50
ENSMUSG00000108216	Gm44153	3.33776	0.033209
ENSMUSG00000108184	Gm44198	4.38334	0.0109981
ENSMUSG00000030096	Slc6a6	2.46662	1.04606e-74
ENSMUSG00000108526	Gm45828	3.18869	0.0289489
ENSMUSG00000035158	Mitf	4.89522	8.35863e-11
ENSMUSG00000093661	Eif4e3	2.03253	5.24645e-07
ENSMUSG00000108269	Gm18422	2.90224	0.000438704
ENSMUSG00000107461	Gm44045	3.71727	0.000105807
ENSMUSG00000030101	Sumf1	2.83131	1.98821e-19
ENSMUSG00000030104	Edem1	3.58619	1.19054e-236
ENSMUSG00000060477	Irak2	5.24582	5.72779e-22
ENSMUSG00000107846	Gm43963	4.36882	0.000493628
ENSMUSG00000107411	Gm19040	2.07346	0.00124497
ENSMUSG00000030123	Plxnd1	2.93545	7.21631e-54
ENSMUSG00000024104	Washc2	2.56535	1.75279e-62
ENSMUSG00000107577	Gm44103	3.57558	0.00027851
ENSMUSG00000025702	43532	2.89492	0.00131957
ENSMUSG00000107428	Gm44154	6.00493	0.000127177
ENSMUSG00000042129	Rassf4	6.19712	1.42298e-137
ENSMUSG00000048108	Tmem72	4.30226	0.00373079
ENSMUSG00000042042	Csgalnact2	3.06353	2.5372e-17
ENSMUSG00000030137	Tuba8	3.92065	0.0262854
ENSMUSG00000030107	Usp18	8.94076	1.06887e-24
ENSMUSG00000030109	Slc6a12	5.4149	0.00142079
ENSMUSG00000090192	Gm16556	4.60291	0.0285208
ENSMUSG00000040613	Apobec1	5.17041	8.19247e-82
ENSMUSG00000107868	Gm5112	2.41203	0.0236007
ENSMUSG00000003154	Foxj2	2.1082	3.24625e-17
ENSMUSG00000040552	C3ar1	11.1885	2.08854e-38
ENSMUSG00000030327	Necap1	2.23167	7.76513e-18
ENSMUSG00000043832	Clec4a3	4.36611	1.65536e-06
ENSMUSG00000023349	Clec4n	5.42414	0.00258279
ENSMUSG00000030144	Clec4d	8.6058	1.85772e-11
ENSMUSG00000030142	Clec4e	7.19173	0.0260752
ENSMUSG00000004267	Eno2	6.12288	1.38098e-05
ENSMUSG00000030122	Ptms	3.53547	1.57994e-17
ENSMUSG00000030329	Pianp	2.53535	2.20869e-18
ENSMUSG00000000184	Ccnd2	4.17036	0.0245882
ENSMUSG00000037997	Parp11	3.09769	1.53434e-25
ENSMUSG00000106962	Gm43633	3.86695	0.02366
ENSMUSG00000030157	Clec2d	5.72759	8.10892e-45
ENSMUSG00000097354	2310001H17Rik	7.22566	6.58599e-08
ENSMUSG00000053063	Clec12a	7.91523	2.31505e-13
ENSMUSG00000079293	Clec7a	6.27471	4.31125e-98
ENSMUSG00000030162	Olr1	4.13909	0.00563975
ENSMUSG00000030187	Klra2	5.64762	0.00117889
ENSMUSG00000030203	Dusp16	2.5548	8.72041e-30
ENSMUSG00000032652	Crebl2	2.43836	3.80382e-06
ENSMUSG00000030208	Emp1	4.17186	1.84793e-25
ENSMUSG00000030214	Plbd1	3.50815	0.0420626
ENSMUSG00000030223	Ptpro	6.25244	4.64885e-05
ENSMUSG00000068250	Amn1	3.00031	5.7293e-15
ENSMUSG00000107894	Gm10388	5.51733	0.000867997
ENSMUSG00000032712	Resf1	3.44634	1.78553e-58
ENSMUSG00000107413	Gm20553	4.05538	0.0282351
ENSMUSG00000068566	Myadm	3.085	3.48005e-87
ENSMUSG00000053338	Tarm1	6.78445	8.33631e-07
ENSMUSG00000058818	Pirb	7.51514	1.29935e-09
ENSMUSG00000074419	Gm15448	5.47343	0.00171963
ENSMUSG00000030427	Lilra6	6.62697	4.17117e-06
ENSMUSG00000046456	Tmem150b	6.37463	8.0731e-06
ENSMUSG00000035279	Ssc5d	4.28804	0.0116314
ENSMUSG00000049130	C5ar1	9.07059	5.55718e-13
ENSMUSG00000074355	Gm10676	2.65559	0.00191654
ENSMUSG00000040564	Apoc1	5.95031	1.65874e-05
ENSMUSG00000062300	Nectin2	2.12732	7.7432e-07
ENSMUSG00000062028	Irgc1	5.39428	0.000160795
ENSMUSG00000046223	Plaur	4.75119	7.44876e-52
ENSMUSG00000040907	Atp1a3	5.03934	1.29819e-05
ENSMUSG00000074272	Ceacam1	2.17642	1.234e-23
ENSMUSG00000002602	Axl	8.96646	2.74868e-12
ENSMUSG00000063160	Numbl	2.03324	0.0302699
ENSMUSG00000055200	Sertad3	2.88542	4.2567e-09
ENSMUSG00000044786	Zfp36	2.60812	1.23432e-46
ENSMUSG00000109314	Gm44699	3.47491	0.000122609
ENSMUSG00000030589	Rasgrp4	5.5889	2.25727e-11
ENSMUSG00000049676	Catsperg1	3.4606	0.00296468
ENSMUSG00000030579	Tyrobp	10.3081	4.83931e-18
ENSMUSG00000009687	Fxyd5	3.07288	6.0256e-83
ENSMUSG00000108447	Gm44567	2.01754	0.0343672
ENSMUSG00000108732	2310043P16Rik	2.79285	2.3106e-05
ENSMUSG00000108486	Gm44836	3.38734	0.0451065
ENSMUSG00000108332	D530033B14Rik	3.87698	0.0499265
ENSMUSG00000054676	1600014C10Rik	3.57558	1.03694e-40
ENSMUSG00000074170	Plekhf1	2.81434	0.00160438
ENSMUSG00000070604	Vsig10l	2.17473	0.0307785
ENSMUSG00000108695	Gm2511	5.5531	0.00035654
ENSMUSG00000004609	Cd33	12.8323	4.42054e-26
ENSMUSG00000056592	Zfp658	4.24672	8.63938e-19
ENSMUSG00000002204	Napsa	2.70451	2.79303e-28
ENSMUSG00000062785	Kcnc3	2.20626	0.0215286
ENSMUSG00000038387	Rras	4.63955	2.5051e-09
ENSMUSG00000007837	Prrg2	2.4042	0.00285574
ENSMUSG00000003420	Fcgrt	4.52799	0.0364621
ENSMUSG00000050708	Ftl1	2.22696	3.29785e-19
ENSMUSG00000040428	Plekha4	3.13503	0.00537034
ENSMUSG00000010307	Tmem86a	4.06313	0.0330409
ENSMUSG00000025324	Atp10a	2.09489	7.83511e-56
ENSMUSG00000109393	Gm44936	3.62361	0.00159996
ENSMUSG00000109434	Gm44937	3.33913	0.000354678
ENSMUSG00000109157	Gm44829	3.69498	0.00144431
ENSMUSG00000098708	Gm27252	3.60594	0.0158281
ENSMUSG00000108393	Gm32633	5.63337	0.00106156
ENSMUSG00000043831	Lysmd4	2.0753	0.000319652
ENSMUSG00000109539	Gm44667	2.98051	7.6136e-07
ENSMUSG00000108633	Gm44694	2.1801	0.023341
ENSMUSG00000039236	Isg20	4.77543	1.24147e-28
ENSMUSG00000048897	Zfp710	3.00479	1.22058e-58
ENSMUSG00000108365	Gm44951	5.30884	3.9817e-08
ENSMUSG00000108714	Gm21057	3.59913	0.0010568
ENSMUSG00000108655	Gm44949	2.37273	0.0049179
ENSMUSG00000030530	Furin	2.06852	2.2836e-20
ENSMUSG00000109243	Gm45867	2.42028	0.00846302
ENSMUSG00000025104	Hdgfl3	3.84852	1.24848e-08
ENSMUSG00000030560	Ctsc	6.11758	0
ENSMUSG00000097423	Gm26522	6.83086	7.49326e-26
ENSMUSG00000109244	Gm44751	5.60101	5.35997e-52
ENSMUSG00000109576	Gm44704	2.15045	0.0297054
ENSMUSG00000039361	Picalm	2.3463	1.14207e-41
ENSMUSG00000109429	Gm45223	3.37548	1.55635e-14
ENSMUSG00000109498	Gm45222	3.55077	1.16455e-14
ENSMUSG00000109005	Gm45221	3.01737	1.00374e-12
ENSMUSG00000109279	Gm45220	3.80031	8.4001e-07
ENSMUSG00000004508	Gab2	3.30462	1.31806e-58
ENSMUSG00000035713	Usp35	2.75425	1.67679e-06
ENSMUSG00000044952	Kctd21	5.51376	7.7646e-05
ENSMUSG00000035547	Capn5	4.28172	5.93038e-06
ENSMUSG00000109130	Gm45187	3.3883	0.0409648
ENSMUSG00000108850	Gm44914	3.44406	0.0177106
ENSMUSG00000035165	Kcne3	6.22992	1.18404e-05
ENSMUSG00000030729	Pgm2l1	3.08282	2.65816e-37
ENSMUSG00000032942	Ucp3	4.74198	0.00422913
ENSMUSG00000030701	Plekhb1	2.51118	0.0101459
ENSMUSG00000048779	P2ry6	5.54916	1.72067e-06
ENSMUSG00000032860	P2ry2	3.86664	2.58947e-09
ENSMUSG00000030990	Pgap2	2.00681	4.17992e-07
ENSMUSG00000030966	Trim21	2.26976	2.29744e-11
ENSMUSG00000056144	Trim34a	3.4891	5.71422e-09
ENSMUSG00000090215	Trim34b	4.83195	1.99377e-12
ENSMUSG00000057143	Trim12c	2.6453	1.90249e-20
ENSMUSG00000052749	Trim30b	5.38751	0.000286426
ENSMUSG00000078616	Trim30c	9.29213	1.54684e-13
ENSMUSG00000030921	Trim30a	4.27638	5.76299e-118
ENSMUSG00000057596	Trim30d	9.26939	1.96424e-18
ENSMUSG00000030882	Dnhd1	3.14386	9.49683e-12
ENSMUSG00000086513	9130208D14Rik	5.8304	0.000146132
ENSMUSG00000078606	Gm4070	6.1017	5.03702e-14
ENSMUSG00000099241	Gm18852	4.68464	0.0149683
ENSMUSG00000095649	Gm8979	5.29945	0.00166639
ENSMUSG00000045868	Gvin1	5.75245	9.89715e-20
ENSMUSG00000098934	Gm18853	3.72453	0.0351051
ENSMUSG00000063286	Gm8995	5.06173	5.80735e-149
ENSMUSG00000073902	Gm1966	4.92982	2.22523e-97
ENSMUSG00000087475	4933406I18Rik	4.70791	0.00115115
ENSMUSG00000108500	Gm45033	2.95143	0.0377339
ENSMUSG00000030659	Nucb2	3.37048	7.42275e-18
ENSMUSG00000109379	Gm44550	3.29982	0.0275706
ENSMUSG00000048787	Dcun1d3	4.38674	1.45992e-50
ENSMUSG00000030922	Lyrm1	2.32176	0.00714228
ENSMUSG00000108954	Gm44901	2.155	0.0205868
ENSMUSG00000109036	2210406H18Rik	4.98039	5.61363e-07
ENSMUSG00000035004	Igsf6	6.73249	6.62933e-37
ENSMUSG00000042759	Apobr	8.06191	5.82111e-10
ENSMUSG00000030711	Sult1a1	2.83616	0.00831842
ENSMUSG00000030699	Tbx6	2.01834	0.0243195
ENSMUSG00000030830	Itgal	2.01019	1.4196e-42
ENSMUSG00000030786	Itgam	8.05741	5.46725e-11
ENSMUSG00000030789	Itgax	7.56682	9.22571e-09
ENSMUSG00000030861	Acadsb	2.71938	4.21863e-18
ENSMUSG00000041836	Ptpre	2.56843	1.31677e-06
ENSMUSG00000025473	Adam8	4.17038	2.59077e-13
ENSMUSG00000025489	Ifitm5	3.90051	0.0126745
ENSMUSG00000060591	Ifitm2	2.70623	1.02389e-49
ENSMUSG00000025491	Ifitm1	9.40519	5.04205e-14
ENSMUSG00000025492	Ifitm3	10.2643	1.37368e-16
ENSMUSG00000059108	Ifitm6	11.4227	8.76412e-21
ENSMUSG00000025498	Irf7	10.0413	3.96363e-77
ENSMUSG00000048200	Cracr2b	4.04771	0.0238778
ENSMUSG00000025510	Cd151	2.64987	2.16532e-15
ENSMUSG00000097170	Gm16982	2.07627	0.0337886
ENSMUSG00000048191	Muc6	2.82342	8.53819e-08
ENSMUSG00000025515	Muc2	4.65147	0.0336046
ENSMUSG00000007891	Ctsd	4.87377	2.67557e-136
ENSMUSG00000031098	Syt8	4.65059	0.00576656
ENSMUSG00000061723	Tnnt3	2.07616	0.00620966
ENSMUSG00000045362	Tnfrsf26	3.27548	5.27941e-29
ENSMUSG00000109251	E230032D23Rik	4.63338	0.00439007
ENSMUSG00000037613	Tnfrsf23	7.08053	9.92641e-08
ENSMUSG00000040624	Plekhg1	5.70988	4.12551e-65
ENSMUSG00000082605	Gm16148	4.69258	0.0116122
ENSMUSG00000039232	Stx11	4.21685	0.017417
ENSMUSG00000101969	Gm20125	6.59099	2.87965e-06
ENSMUSG00000019850	Tnfaip3	3.0357	5.69968e-34
ENSMUSG00000019990	Pde7b	5.95953	2.13999e-27
ENSMUSG00000092051	Gm17229	4.38522	0.00134785
ENSMUSG00000091730	Gm17230	4.91272	0.00110183
ENSMUSG00000097739	Gm2539	4.50545	0.00243769
ENSMUSG00000097795	Gm7678	3.4456	0.0177795
ENSMUSG00000053219	Raet1e	2.13242	0.0117121
ENSMUSG00000075297	H60b	3.06012	2.57188e-05
ENSMUSG00000097352	C920009B18Rik	2.13866	1.19449e-07
ENSMUSG00000096937	Gm10825	4.88979	0.00564526
ENSMUSG00000019998	Stx7	2.6081	8.08741e-37
ENSMUSG00000039697	Ncoa7	2.03992	2.63824e-26
ENSMUSG00000039552	Rsph4a	4.09444	0.0139747
ENSMUSG00000039531	Zup1	3.15858	1.71858e-33
ENSMUSG00000039497	Dse	2.73151	1.74295e-37
ENSMUSG00000111361	Gm47445	3.54338	0.0114763
ENSMUSG00000110791	Gm47508	4.1618	0.0372945
ENSMUSG00000019818	Cd164	2.62477	7.08732e-93
ENSMUSG00000111131	9930024M15Rik	4.50584	0.00221939
ENSMUSG00000071324	Armc2	6.04381	6.5443e-06
ENSMUSG00000038280	Ostm1	2.28883	3.84819e-21
ENSMUSG00000038151	Prdm1	3.03147	0.00540195
ENSMUSG00000038774	Ascc3	2.46988	1.28622e-34
ENSMUSG00000112927	Gm48332	4.85989	0.00795516
ENSMUSG00000112023	Lilr4b	10.0035	7.42035e-16
ENSMUSG00000112148	Lilrb4a	10.5219	1.88052e-17
ENSMUSG00000047669	Msl3l2	3.98114	0.0163434
ENSMUSG00000004207	Psap	4.32826	1.90356e-292
ENSMUSG00000012819	Cdh23	5.16174	1.04907e-06
ENSMUSG00000020101	Vsir	11.1071	3.12601e-21
ENSMUSG00000020100	Slc29a3	2.75293	2.26105e-39
ENSMUSG00000020097	Sgpl1	2.6826	3.5084e-62
ENSMUSG00000020077	Srgn	3.24537	2.44135e-52
ENSMUSG00000112411	Gm19337	3.29815	0.000660611
ENSMUSG00000112759	Gm47615	3.02028	0.0123329
ENSMUSG00000096991	Gm26789	5.28628	4.59277e-06
ENSMUSG00000097134	1110002J07Rik	4.26264	0.0082459
ENSMUSG00000112925	Gm31763	4.31108	0.000487621
ENSMUSG00000019873	Reep3	2.7606	2.30021e-42
ENSMUSG00000019947	Arid5b	4.19741	2.92399e-57
ENSMUSG00000019944	Rhobtb1	2.9632	7.65139e-09
ENSMUSG00000020175	Rab36	2.29285	0.0039956
ENSMUSG00000000290	Itgb2	3.49013	3.1896e-76
ENSMUSG00000009291	Pttg1ip	3.07605	1.14424e-46
ENSMUSG00000009292	Trpm2	5.97229	0.000127824
ENSMUSG00000000732	Icosl	2.5849	9.42387e-15
ENSMUSG00000005054	Cstb	2.62405	1.21219e-28
ENSMUSG00000057729	Prtn3	2.73924	0.0105853
ENSMUSG00000035722	Abca7	2.15477	3.86784e-23
ENSMUSG00000035673	Sbno2	2.00825	2.19631e-17
ENSMUSG00000043822	Adamtsl5	3.49349	0.02743
ENSMUSG00000015312	Gadd45b	2.69895	3.74071e-05
ENSMUSG00000034949	Zfr2	2.57148	0.00488594
ENSMUSG00000034854	Mfsd12	2.28771	1.04631e-13
ENSMUSG00000020032	Nuak1	2.25888	0.0350914
ENSMUSG00000020034	Tcp11l2	2.02907	3.02048e-05
ENSMUSG00000020023	Tmcc3	8.27337	7.82449e-12
ENSMUSG00000086269	Tmcc3os	4.56199	0.0293438
ENSMUSG00000020027	Socs2	2.04998	1.85572e-09
ENSMUSG00000036478	Btg1	3.85932	3.83145e-143
ENSMUSG00000112384	Gm34921	3.62523	0.000899814
ENSMUSG00000090665	Gad1-ps	4.25593	0.0285505
ENSMUSG00000020189	Osbpl8	2.20288	1.3415e-39
ENSMUSG00000112642	Gm17849	3.8171	0.00367692
ENSMUSG00000056888	Glipr1	4.03193	0.027842
ENSMUSG00000069516	Lyz2	6.7776	1.48517e-213
ENSMUSG00000020227	Irak3	2.09664	1.34811e-16
ENSMUSG00000034707	Gns	3.645	3.92796e-147
ENSMUSG00000112009	Gm48591	2.88008	0.0153112
ENSMUSG00000040249	Lrp1	5.17603	3.05645e-87
ENSMUSG00000040033	Stat2	5.03266	1.07602e-279
ENSMUSG00000025383	Il23a	4.98189	0.00254519
ENSMUSG00000000711	Rab5b	2.16921	1.60408e-20
ENSMUSG00000025355	Mmp19	8.56573	1.55625e-11
ENSMUSG00000034833	Tespa1	2.20114	4.13855e-12
ENSMUSG00000070601	Vmn2r84	4.43374	3.28893e-08
ENSMUSG00000038917	3930402G23Rik	4.06012	0.0325915
ENSMUSG00000031511	Arhgef7	2.22032	2.69931e-43
ENSMUSG00000031447	Lamp1	2.81877	9.83283e-90
ENSMUSG00000038515	Grtp1	2.71411	0.0359877
ENSMUSG00000031539	Ap3m2	2.16968	1.14356e-05
ENSMUSG00000109652	Gm45555	2.63358	0.00230567
ENSMUSG00000031555	Adam9	2.63623	6.5756e-41
ENSMUSG00000037363	Letm2	2.96621	0.0164808
ENSMUSG00000110088	Gm45343	3.77625	0.00437481
ENSMUSG00000109679	Gm45342	4.57384	0.00129091
ENSMUSG00000037234	Hook3	2.07218	1.37383e-18
ENSMUSG00000110317	Gm45250	2.31994	0.0437979
ENSMUSG00000062991	Nrg1	8.30647	3.51696e-15
ENSMUSG00000031532	Saraf	2.12814	1.3222e-11
ENSMUSG00000025044	Msr1	8.86072	3.21057e-12
ENSMUSG00000039431	Mtmr7	3.04935	0.0433162
ENSMUSG00000031591	Asah1	2.4796	7.39732e-30
ENSMUSG00000079057	Cyp4v3	3.78106	0.000405964
ENSMUSG00000031639	Tlr3	5.36871	5.86182e-17
ENSMUSG00000109751	Gm45479	2.77271	0.00897112
ENSMUSG00000110374	Gm31172	4.05725	0.00317378
ENSMUSG00000110414	Gm45481	4.05518	0.000199204
ENSMUSG00000038173	Enpp6	7.20573	2.19118e-15
ENSMUSG00000031613	Hpgd	4.55806	1.06884e-20
ENSMUSG00000110397	Gm45540	6.03974	6.3638e-05
ENSMUSG00000037921	Ddx60	6.6209	5.56337e-21
ENSMUSG00000109879	Gm10997	2.63585	0.0247336
ENSMUSG00000036469	43525	5.52813	9.81646e-51
ENSMUSG00000085109	Gm15356	7.46944	1.23068e-08
ENSMUSG00000030465	Psd3	3.57191	0.0163306
ENSMUSG00000036330	Slc18a1	3.4802	0.0175536
ENSMUSG00000006273	Atp6v1b2	2.0228	3.30359e-42
ENSMUSG00000049988	Lrrc25	5.89403	1.09965e-05
ENSMUSG00000046718	Bst2	4.17445	4.27995e-46
ENSMUSG00000031808	Slc27a1	2.03994	0.00305019
ENSMUSG00000110529	Gm45694	3.41027	0.0226402
ENSMUSG00000003484	Cyp4f18	6.49249	3.72454e-49
ENSMUSG00000042870	Tom1	2.88449	2.70392e-06
ENSMUSG00000110433	Gm45820	3.71494	0.0381019
ENSMUSG00000005413	Hmox1	3.89514	3.00742e-46
ENSMUSG00000031714	Gab1	2.55411	8.11825e-16
ENSMUSG00000031709	Tbc1d9	3.36746	8.62673e-30
ENSMUSG00000053226	Dand5	2.96712	0.0226445
ENSMUSG00000031662	Snx20	2.11536	1.00527e-17
ENSMUSG00000055994	Nod2	3.92923	4.41159e-17
ENSMUSG00000097194	9330175E14Rik	4.0172	2.05181e-09
ENSMUSG00000074151	Nlrc5	2.8992	4.32005e-55
ENSMUSG00000031891	Hsd11b2	4.16647	0.00697469
ENSMUSG00000110457	Gm45752	7.01268	3.53728e-07
ENSMUSG00000031898	Dpep3	6.27971	3.38617e-05
ENSMUSG00000053687	Dpep2	6.5055	4.814e-07
ENSMUSG00000041308	Sntb2	4.75935	4.06725e-46
ENSMUSG00000003847	Nfat5	3.23918	3.26977e-56
ENSMUSG00000038872	Zfhx3	2.18617	5.47339e-05
ENSMUSG00000031722	Hp	11.6219	2.17291e-21
ENSMUSG00000012519	Mlkl	4.2951	7.30237e-26
ENSMUSG00000031824	6430548M08Rik	8.17854	2.45351e-10
ENSMUSG00000104484	Gm33142	2.98559	0.00494418
ENSMUSG00000006519	Cyba	2.01452	1.83502e-23
ENSMUSG00000110498	A630001O12Rik	5.28116	0.00293775
ENSMUSG00000025279	Dnase1l3	5.16218	5.49701e-37
ENSMUSG00000114907	Gm47794	2.88921	0.0495278
ENSMUSG00000114419	5430414B19Rik	2.79573	0.0286948
ENSMUSG00000114253	Gm47798	4.22835	5.95323e-05
ENSMUSG00000021809	Nudt13	2.38567	2.88593e-08
ENSMUSG00000068697	Myoz1	4.1575	0.0289878
ENSMUSG00000021819	Zswim8	2.21943	4.70086e-31
ENSMUSG00000055538	Zcchc24	2.6261	9.04369e-17
ENSMUSG00000040717	Il17rd	3.46096	0.00240919
ENSMUSG00000015968	Cacna1d	2.56703	9.05742e-10
ENSMUSG00000021948	Prkcd	2.9906	8.10517e-75
ENSMUSG00000115813	Gm46447	4.20275	0.00901049
ENSMUSG00000037833	Sh2d4b	4.38905	0.0130987
ENSMUSG00000037759	Ptger2	3.09978	1.00715e-18
ENSMUSG00000085913	Gm15601	3.02381	0.000823955
ENSMUSG00000115148	Gm49125	2.15435	0.0443537
ENSMUSG00000115098	Gm49134	3.9001	0.0116383
ENSMUSG00000021876	Rnase4	3.66669	7.86027e-42
ENSMUSG00000040997	Abhd4	2.75562	5.99272e-08
ENSMUSG00000000957	Mmp14	2.71678	8.57666e-24
ENSMUSG00000047098	Rnf31	2.10635	4.36826e-25
ENSMUSG00000002325	Irf9	3.95549	3.79745e-37
ENSMUSG00000022218	Tgm1	4.56268	8.25682e-05
ENSMUSG00000046908	Ltb4r1	5.09869	8.00877e-05
ENSMUSG00000022220	Adcy4	5.78367	0.000162759
ENSMUSG00000044703	Phf11a	8.22627	1.9888e-10
ENSMUSG00000091649	Phf11b	7.08177	3.87434e-28
ENSMUSG00000068245	Phf11d	11.0704	3.22304e-19
ENSMUSG00000091144	Phf11c	3.43098	1.17729e-10
ENSMUSG00000071350	Setdb2	2.92025	5.22384e-24
ENSMUSG00000043157	Arl11	3.43161	1.40737e-09
ENSMUSG00000035235	Trim13	2.64742	0.00617757
ENSMUSG00000097589	Dleu2	2.30542	1.08944e-18
ENSMUSG00000046168	Kcnrg	5.29596	0.000863218
ENSMUSG00000098183	Gm27010	2.65104	0.019734
ENSMUSG00000103869	Gm37420	3.00948	2.14475e-07
ENSMUSG00000102151	Gm37472	2.14403	3.35256e-10
ENSMUSG00000014547	Wdfy2	2.08451	3.20944e-21
ENSMUSG00000021939	Ctsb	5.07314	0
ENSMUSG00000102764	Gm37183	2.1181	0.0223668
ENSMUSG00000033487	Fndc3a	3.89044	2.88383e-100
ENSMUSG00000033446	Lpar6	3.53068	2.47337e-29
ENSMUSG00000022108	Itm2b	3.48853	5.55151e-176
ENSMUSG00000115002	Gm10847	2.40468	0.0189204
ENSMUSG00000085829	Gm4285	2.37926	0.040226
ENSMUSG00000022014	Epsti1	4.67098	7.0458e-78
ENSMUSG00000022123	Scel	5.44888	0.00162843
ENSMUSG00000051615	Rap2a	4.08582	8.47664e-38
ENSMUSG00000050578	Mmp13	13.3976	1.58511e-30
ENSMUSG00000049723	Mmp12	15.7503	1.28118e-38
ENSMUSG00000047562	Mmp10	5.58187	0.000455879
ENSMUSG00000005800	Mmp8	12.7112	3.16429e-25
ENSMUSG00000070323	Mmp27	4.70864	0.0264017
ENSMUSG00000032000	Birc3	2.89937	1.30338e-41
ENSMUSG00000031925	Maml2	2.41615	1.07911e-21
ENSMUSG00000111212	Gm47087	4.32718	2.23325e-15
ENSMUSG00000031802	Phxr4	4.19741	2.51524e-06
ENSMUSG00000032009	Sesn3	2.1571	3.77829e-31
ENSMUSG00000043895	S1pr2	4.8864	3.36276e-18
ENSMUSG00000037405	Icam1	2.49002	6.40216e-17
ENSMUSG00000032194	Kank2	3.79279	1.82344e-05
ENSMUSG00000031996	Aplp2	2.66048	3.78058e-84
ENSMUSG00000102850	Gm37082	2.24426	0.000109456
ENSMUSG00000032036	Kirrel3	4.03341	0.0267325
ENSMUSG00000032038	St3gal4	2.5834	5.29708e-18
ENSMUSG00000032122	Slc37a2	2.41062	3.17034e-10
ENSMUSG00000023186	Vwa5a	2.85364	7.68221e-45
ENSMUSG00000061039	Olfr920	3.44444	0.0267953
ENSMUSG00000040111	Gramd1b	2.32262	1.71167e-15
ENSMUSG00000110928	Gm48114	2.80266	0.00714162
ENSMUSG00000032024	Clmp	4.69642	0.00349801
ENSMUSG00000087135	Gm16096	5.06109	0.00424631
ENSMUSG00000054360	Bsx	4.56823	0.00324946
ENSMUSG00000032012	Nectin1	2.40058	0.00624696
ENSMUSG00000111264	E030022I16Rik	2.17024	0.00304988
ENSMUSG00000110773	Gm39326	2.09986	0.0355235
ENSMUSG00000048534	Jaml	7.79273	2.03747e-09
ENSMUSG00000034908	Sidt2	2.43236	9.99886e-49
ENSMUSG00000039217	Il18	3.95562	9.51064e-09
ENSMUSG00000032322	Pstpip1	2.10152	1.22672e-24
ENSMUSG00000074305	Peak1	4.00803	1.82179e-144
ENSMUSG00000097111	Peak1os	3.50276	0.0217805
ENSMUSG00000102617	Gm37842	6.17984	1.05077e-05
ENSMUSG00000102419	Gm36940	4.38802	6.13032e-07
ENSMUSG00000040722	Scamp5	2.13057	0.000541011
ENSMUSG00000025232	Hexa	2.08013	9.76383e-37
ENSMUSG00000111160	Gm48855	3.18374	0.00271167
ENSMUSG00000036466	Megf11	3.52076	7.96491e-08
ENSMUSG00000050721	Plekho2	2.67004	2.66343e-60
ENSMUSG00000038664	Herc1	2.36139	1.25011e-92
ENSMUSG00000100130	Gm28379	4.15122	4.69016e-05
ENSMUSG00000032375	Aph1b	7.55065	6.67027e-09
ENSMUSG00000053040	Aph1c	4.20001	0.000133434
ENSMUSG00000032370	Lactb	2.7497	4.17856e-16
ENSMUSG00000035284	Vps13c	3.59569	2.44939e-170
ENSMUSG00000032231	Anxa2	4.48257	0.00222098
ENSMUSG00000032204	Aqp9	4.18235	0.0346498
ENSMUSG00000104107	Gm37879	2.45788	0.0162709
ENSMUSG00000104469	Gm37663	2.15285	0.00653393
ENSMUSG00000104078	Gm37023	2.0162	0.0405607
ENSMUSG00000102874	Gm37137	3.64939	0.00631367
ENSMUSG00000032349	Elovl5	2.41555	2.39874e-57
ENSMUSG00000032425	Zfp949	2.74045	8.02252e-08
ENSMUSG00000099974	Bcl2a1d	6.30664	7.73145e-07
ENSMUSG00000102037	Bcl2a1a	6.768	6.17162e-08
ENSMUSG00000089929	Bcl2a1b	7.139	8.9851e-08
ENSMUSG00000066442	Mthfs	4.92426	4.31823e-05
ENSMUSG00000103247	Gm38091	5.10281	0.000368819
ENSMUSG00000103507	Gm38375	2.19104	0.00702995
ENSMUSG00000097258	Gm26767	2.45277	0.011232
ENSMUSG00000103657	Gm37204	2.88199	0.00186466
ENSMUSG00000032549	Rab6b	2.15114	0.0223187
ENSMUSG00000099773	Hmgb1-rs16	3.59463	0.0334136
ENSMUSG00000099373	Gm19667	2.09342	0.0478796
ENSMUSG00000045322	Tlr9	3.3212	1.26709e-34
ENSMUSG00000023495	Pcbp4	3.50875	6.96261e-06
ENSMUSG00000023249	Parp3	2.11824	9.23245e-14
ENSMUSG00000032578	Cish	7.46875	1.60749e-09
ENSMUSG00000010067	Rassf1	2.35501	1.66121e-06
ENSMUSG00000032596	Uba7	3.21702	7.32538e-37
ENSMUSG00000032607	Amt	4.52959	0.00771668
ENSMUSG00000025647	Shisa5	4.12553	3.80436e-146
ENSMUSG00000038357	Camp	3.50383	0.0144941
ENSMUSG00000105230	Gm42433	4.07383	0.0204261
ENSMUSG00000032489	Kif9	2.01515	0.0228174
ENSMUSG00000043953	Ccrl2	4.22915	1.70879e-07
ENSMUSG00000032434	Cmtm6	2.27482	9.33747e-29
ENSMUSG00000032440	Tgfbr2	3.38625	2.96045e-152
ENSMUSG00000039285	Azi2	2.06488	1.48772e-23
ENSMUSG00000032508	Myd88	2.11158	2.94561e-16
ENSMUSG00000052336	Cx3cr1	7.50695	1.40583e-08
ENSMUSG00000111605	4632418H02Rik	2.42369	0.00771838
ENSMUSG00000097572	Gm26797	6.58981	5.01596e-07
ENSMUSG00000032540	Abhd5	5.91273	9.20227e-23
ENSMUSG00000093598	A730085K08Rik	3.94454	0.029512
ENSMUSG00000048521	Cxcr6	3.58519	0.0264565
ENSMUSG00000025804	Ccr1	9.48868	1.34872e-19
ENSMUSG00000049103	Ccr2	5.31996	3.64981e-195
ENSMUSG00000079227	Ccr5	7.22697	2.2234e-98
ENSMUSG00000110834	Gm39469	2.43412	0.0223586
ENSMUSG00000082286	Pisd-ps1	3.20129	1.49549e-10
ENSMUSG00000034570	Inpp5j	3.64704	1.32807e-06
ENSMUSG00000075702	Selenom	2.45962	2.65717e-12
ENSMUSG00000020432	Tcn2	3.48079	3.71219e-34
ENSMUSG00000058755	Osm	2.09781	5.96822e-07
ENSMUSG00000081974	Gm11960	3.22848	0.000572038
ENSMUSG00000020475	Pgam2	2.97044	2.3106e-05
ENSMUSG00000020120	Plek	3.89286	2.20569e-147
ENSMUSG00000020134	Peli1	2.48098	2.66431e-38
ENSMUSG00000001891	Ugp2	2.95192	3.84703e-47
ENSMUSG00000092455	Gm20456	3.77969	0.00441301
ENSMUSG00000092626	9130230N09Rik	2.1729	0.0125938
ENSMUSG00000086986	Gm12103	4.53961	0.0213086
ENSMUSG00000020300	Cpeb4	3.65721	5.11954e-23
ENSMUSG00000020282	Rhbdf1	2.48432	3.92887e-05
ENSMUSG00000085684	4930469K13Rik	4.91821	0.0160579
ENSMUSG00000002699	Lcp2	10.074	3.4395e-16
ENSMUSG00000069911	Fam196b	2.46426	1.60829e-12
ENSMUSG00000020326	Ccng1	2.01114	7.9244e-21
ENSMUSG00000040350	Trim7	4.22994	0.0488739
ENSMUSG00000046879	Irgm1	4.17647	8.22458e-125
ENSMUSG00000058163	Gm5431	6.71301	7.31047e-33
ENSMUSG00000048852	Gm12185	6.07954	7.43238e-06
ENSMUSG00000069893	9930111J21Rik1	3.68504	7.66063e-14
ENSMUSG00000078922	Tgtp1	9.45501	5.15142e-14
ENSMUSG00000069892	9930111J21Rik2	3.95909	6.52351e-31
ENSMUSG00000078921	Tgtp2	8.76002	3.31134e-13
ENSMUSG00000078920	Ifi47	3.9883	6.42227e-42
ENSMUSG00000084744	Gm25291	3.18546	0.00516739
ENSMUSG00000018398	43716	3.00928	7.45272e-101
ENSMUSG00000018899	Irf1	3.27319	6.85931e-26
ENSMUSG00000035992	Fnip1	2.18391	2.22678e-22
ENSMUSG00000018340	Anxa6	2.46587	1.7534e-37
ENSMUSG00000020261	Slc36a1	2.66976	3.24061e-19
ENSMUSG00000082292	Gm12250	7.84644	2.7513e-09
ENSMUSG00000078853	Igtp	4.56416	5.89614e-36
ENSMUSG00000069874	Irgm2	4.92447	3.7778e-24
ENSMUSG00000032691	Nlrp3	6.48492	2.05003e-28
ENSMUSG00000000538	Tom1l2	2.03135	7.75588e-08
ENSMUSG00000042331	Specc1	2.81634	0.0117756
ENSMUSG00000005267	Zfp287	2.30095	7.78249e-06
ENSMUSG00000056752	Dnah9	3.90321	0.0322905
ENSMUSG00000033066	Gas7	7.63074	7.91941e-133
ENSMUSG00000049928	Glp2r	5.20678	0.00127811
ENSMUSG00000087242	C78197	2.83132	0.0081188
ENSMUSG00000020901	Pik3r5	3.60378	1.55338e-27
ENSMUSG00000046207	Pik3r6	2.27484	1.47691e-25
ENSMUSG00000020900	Myh10	2.20185	1.39342e-06
ENSMUSG00000018736	Ndel1	2.07968	1.33952e-30
ENSMUSG00000072809	9330160F10Rik	4.19421	0.0193951
ENSMUSG00000018774	Cd68	3.42659	1.08852e-49
ENSMUSG00000018750	Zbtb4	3.35115	1.11967e-28
ENSMUSG00000051790	Nlgn2	4.04956	3.89778e-48
ENSMUSG00000020828	Pld2	2.96083	2.0901e-08
ENSMUSG00000050675	Gp1ba	2.94639	0.0183942
ENSMUSG00000057135	Scimp	9.34548	8.00007e-14
ENSMUSG00000069830	Nlrp1a	2.38492	5.30767e-10
ENSMUSG00000070390	Nlrp1b	3.16451	1.41646e-09
ENSMUSG00000040483	Xaf1	5.39805	7.88146e-115
ENSMUSG00000040158	Tax1bp3	3.60188	3.78478e-05
ENSMUSG00000005949	Ctns	2.71755	3.70757e-08
ENSMUSG00000085148	Mir22hg	6.98263	2.22133e-07
ENSMUSG00000038217	Tlcd2	4.15784	0.032423
ENSMUSG00000038178	Slc43a2	2.4414	1.71188e-22
ENSMUSG00000020846	Rflnb	2.09021	0.00350186
ENSMUSG00000037926	Ssh2	2.00659	4.00562e-53
ENSMUSG00000000686	Abhd15	2.42715	1.90526e-05
ENSMUSG00000078771	Evi2a	3.58202	1.38645e-34
ENSMUSG00000035385	Ccl2	10.6927	9.60412e-20
ENSMUSG00000035373	Ccl7	5.84823	0.000281386
ENSMUSG00000020696	Rffl	2.39133	4.27748e-24
ENSMUSG00000054404	Slfn5	10.8211	6.09322e-70
ENSMUSG00000069793	Slfn9	2.01733	2.2028e-25
ENSMUSG00000035208	Slfn8	8.01273	1.76648e-57
ENSMUSG00000082419	Gm11425	4.43037	0.000127941
ENSMUSG00000072621	Slfn10-ps	4.52944	9.52924e-40
ENSMUSG00000072620	Slfn2	9.64214	2.75462e-20
ENSMUSG00000111713	Gm20234	3.10879	0.00514093
ENSMUSG00000078763	Slfn1	11.0143	3.25256e-19
ENSMUSG00000000204	Slfn4	11.236	4.62764e-20
ENSMUSG00000019122	Ccl9	9.48348	6.39668e-95
ENSMUSG00000051832	E230016K23Rik	4.85361	0.00394391
ENSMUSG00000018927	Ccl6	9.75272	1.42476e-29
ENSMUSG00000000982	Ccl3	5.69143	4.13525e-88
ENSMUSG00000018930	Ccl4	7.61706	1.13633e-08
ENSMUSG00000069792	Wfdc17	8.95578	7.50525e-25
ENSMUSG00000000983	Wfdc18	4.7859	0.024024
ENSMUSG00000000804	Usp32	2.6441	1.56345e-34
ENSMUSG00000018171	Vmp1	3.79377	8.14588e-67
ENSMUSG00000018427	Ypel2	3.06325	7.77165e-08
ENSMUSG00000061666	Gdpd1	2.21	1.58932e-06
ENSMUSG00000010342	Tex14	4.44777	0.00437997
ENSMUSG00000000275	Trim25	2.7643	3.19724e-79
ENSMUSG00000037573	Tob1	2.28796	5.54282e-10
ENSMUSG00000075596	#N/A	2.62962	0.0146397
ENSMUSG00000020883	Fbxl20	2.12486	7.38064e-17
ENSMUSG00000018167	Stard3	2.49419	4.31599e-26
ENSMUSG00000037992	Rara	2.07457	8.07939e-09
ENSMUSG00000006930	Hap1	5.71256	0.000458017
ENSMUSG00000017830	Dhx58	4.7018	1.6556e-42
ENSMUSG00000035355	Kcnh4	2.88113	0.00372287
ENSMUSG00000004044	Cavin1	4.60016	9.83652e-07
ENSMUSG00000019302	Atp6v0a1	6.42167	0
ENSMUSG00000034993	Vat1	2.71085	3.8047e-17
ENSMUSG00000034947	Tmem106a	5.03437	3.51868e-47
ENSMUSG00000034708	Grn	4.96694	2.24395e-198
ENSMUSG00000020689	Itgb3	4.56453	0.00272897
ENSMUSG00000020715	Ern1	3.16259	4.90344e-41
ENSMUSG00000040528	Milr1	2.87833	1.47368e-44
ENSMUSG00000020620	Abca8b	7.18628	5.23015e-11
ENSMUSG00000041828	Abca8a	7.03846	3.65868e-07
ENSMUSG00000041797	Abca9	4.42425	4.51273e-124
ENSMUSG00000041695	Kcnj2	4.80298	0.0034664
ENSMUSG00000034714	Ttyh2	5.60016	5.84723e-05
ENSMUSG00000034652	Cd300a	5.09389	2.35861e-19
ENSMUSG00000063193	Cd300lb	8.53511	4.73511e-16
ENSMUSG00000083677	Gm11699	4.56893	0.0106587
ENSMUSG00000034641	Cd300ld	8.51198	7.12364e-22
ENSMUSG00000044811	Cd300c2	5.83514	0.000214679
ENSMUSG00000089753	Cd300ld2	6.66145	4.76606e-06
ENSMUSG00000047798	Cd300lf	4.0557	3.28463e-95
ENSMUSG00000045980	Tmem104	3.00825	2.75221e-32
ENSMUSG00000020806	Rhbdf2	3.71316	1.0301e-51
ENSMUSG00000020818	Mfsd11	2.38528	9.6706e-07
ENSMUSG00000053113	Socs3	6.45486	7.93526e-20
ENSMUSG00000033880	Lgals3bp	7.09239	8.3101e-47
ENSMUSG00000070327	Rnf213	6.4706	0
ENSMUSG00000109408	A930037H05Rik	6.05066	9.04146e-20
ENSMUSG00000025165	Sectm1a	8.74665	6.71805e-12
ENSMUSG00000113894	Gm48838	2.05569	0.0270133
ENSMUSG00000000078	Klf6	3.69746	3.09637e-96
ENSMUSG00000114094	Gm48375	2.84483	0.0280847
ENSMUSG00000113065	Gm48870	2.68327	5.34612e-05
ENSMUSG00000097859	Gm26601	3.10019	0.000108311
ENSMUSG00000112955	Gm48889	3.6887	0.00446331
ENSMUSG00000113905	Gm48872	3.58459	0.00212196
ENSMUSG00000113931	Gm5928	4.07156	0.00236785
ENSMUSG00000057554	Lgals8	4.02818	5.61001e-62
ENSMUSG00000057069	Ero1lb	2.51095	2.64395e-27
ENSMUSG00000097715	Gpr137b-ps	2.61575	4.69355e-09
ENSMUSG00000113775	Gm48027	2.41807	0.015482
ENSMUSG00000113140	Gm48624	2.87032	0.0192153
ENSMUSG00000097838	C530050E15Rik	2.69146	0.00806517
ENSMUSG00000019132	BC005537	3.87622	4.65234e-228
ENSMUSG00000064811	Gm22358	4.13486	0.0228324
ENSMUSG00000044734	Serpinb1a	3.27216	3.23121e-25
ENSMUSG00000112963	Gm6093	7.94898	1.88868e-09
ENSMUSG00000058672	Tubb2a	3.48872	2.90554e-08
ENSMUSG00000114617	Gm48766	3.98053	0.00700847
ENSMUSG00000021423	Ly86	5.50997	0.000857281
ENSMUSG00000114537	Gm48569	3.07278	0.0109636
ENSMUSG00000087370	Tmem170b	3.72378	4.52028e-76
ENSMUSG00000037960	Card19	2.51879	3.58323e-06
ENSMUSG00000021384	Susd3	3.81695	3.24902e-25
ENSMUSG00000037946	Fgd3	2.16712	2.04101e-10
ENSMUSG00000037816	Fbxw17	3.24193	2.90564e-19
ENSMUSG00000056749	Nfil3	8.02016	3.24321e-10
ENSMUSG00000025875	Tspan17	4.17091	1.23687e-06
ENSMUSG00000025877	Hk3	9.68389	7.66803e-16
ENSMUSG00000052087	Rgs14	2.26254	8.32209e-12
ENSMUSG00000049625	Tifab	2.5359	7.89818e-34
ENSMUSG00000035493	Tgfbi	6.60689	6.84681e-08
ENSMUSG00000114535	Gm47246	2.43839	0.0471056
ENSMUSG00000114835	Gm48194	2.49686	0.0442841
ENSMUSG00000113841	Gm48701	2.32823	0.0428005
ENSMUSG00000113450	Gm49359	2.17837	0.00502144
ENSMUSG00000069805	Fbp1	2.83148	0.00235309
ENSMUSG00000112964	E430024I08Rik	2.00201	0.00392237
ENSMUSG00000021585	Cast	2.7013	7.08029e-58
ENSMUSG00000113041	Gm48302	3.40978	0.0431427
ENSMUSG00000021591	Glrx	2.755	5.14465e-47
ENSMUSG00000021589	Rhobtb3	5.08208	0.000766921
ENSMUSG00000021592	Arsk	2.30558	5.2326e-06
ENSMUSG00000021596	Mctp1	2.50484	1.31199e-19
ENSMUSG00000090027	Gm15740	4.29921	0.0119162
ENSMUSG00000074794	Arrdc3	2.27703	1.41151e-19
ENSMUSG00000021614	Vcan	3.83007	3.66851e-06
ENSMUSG00000089940	Gm4117	6.37363	5.55121e-27
ENSMUSG00000007617	Homer1	2.40404	7.50517e-31
ENSMUSG00000114169	Gm47075	3.6237	0.000609603
ENSMUSG00000113076	Gm47088	5.06357	0.000206298
ENSMUSG00000114019	Gm47155	3.18985	0.0466316
ENSMUSG00000021675	F2rl2	5.36071	0.000739392
ENSMUSG00000052485	Tmem171	4.66102	0.00821093
ENSMUSG00000114612	Gm47550	2.38193	0.00608862
ENSMUSG00000078945	Naip2	4.05389	2.45985e-87
ENSMUSG00000113292	Gm18413	3.62049	0.00590485
ENSMUSG00000071203	Naip5	3.26402	7.91227e-30
ENSMUSG00000078942	Naip6	2.458	3.84852e-21
ENSMUSG00000082956	Naip3	3.96586	0.0136123
ENSMUSG00000104214	Gm36638	3.26015	0.000210054
ENSMUSG00000021756	Il6st	3.68204	3.98565e-131
ENSMUSG00000042284	Itga1	3.20458	7.9796e-21
ENSMUSG00000021725	Parp8	2.59637	2.95322e-23
ENSMUSG00000021728	Emb	5.27118	9.48933e-06
ENSMUSG00000025450	Gm9752	2.30749	0.0247974
ENSMUSG00000094796	BC147527	4.56132	2.03028e-09
ENSMUSG00000020647	Ncoa1	2.33039	4.88541e-19
ENSMUSG00000111971	Gm48678	2.56347	0.000166262
ENSMUSG00000020635	Fkbp1b	2.77645	0.0338008
ENSMUSG00000112441	Gm48898	3.48014	0.0136656
ENSMUSG00000020592	Sdc1	2.15183	1.67779e-15
ENSMUSG00000020585	Laptm4a	2.17468	2.41308e-26
ENSMUSG00000020589	Fam49a	3.15916	2.45489e-41
ENSMUSG00000114136	4921511I17Rik	2.95899	0.0151077
ENSMUSG00000052593	Adam17	2.59742	1.14542e-64
ENSMUSG00000020644	Id2	3.56384	1.73289e-16
ENSMUSG00000020641	Rsad2	11.6925	1.22176e-21
ENSMUSG00000020638	Cmpk2	5.96404	1.18009e-28
ENSMUSG00000002996	Hbp1	2.51427	2.47572e-11
ENSMUSG00000090946	Ccdc71l	2.75774	1.24103e-37
ENSMUSG00000096954	Gdap10	2.17071	6.54761e-08
ENSMUSG00000020564	Atxn7l1	2.17171	1.19306e-12
ENSMUSG00000004151	Etv1	2.3823	9.55289e-07
ENSMUSG00000047446	Arl4a	2.33379	0.0465701
ENSMUSG00000112368	Gm49376	3.47373	0.0270743
ENSMUSG00000113898	Gm19144	2.59374	0.00126399
ENSMUSG00000021069	Pygl	3.9189	0.0184508
ENSMUSG00000087700	Gm15283	2.3461	0.00264248
ENSMUSG00000021125	Arg2	4.70883	0.000152733
ENSMUSG00000097417	Gm26669	3.82258	0.0479519
ENSMUSG00000021133	Susd6	2.61553	1.6995e-55
ENSMUSG00000021242	Npc2	3.74515	5.44419e-131
ENSMUSG00000113752	Gm47817	2.89	0.0452453
ENSMUSG00000097488	4732487G21Rik	2.38966	0.0237366
ENSMUSG00000097208	Gm26698	5.41383	0.00013006
ENSMUSG00000021036	Sptlc2	2.32784	3.64589e-27
ENSMUSG00000097667	Gm26764	3.85391	0.00970204
ENSMUSG00000113917	Gm48382	3.81957	0.0110398
ENSMUSG00000113195	Gm48586	3.91965	0.0030822
ENSMUSG00000113250	Gm48585	2.05241	0.0286367
ENSMUSG00000047415	Gpr68	2.27954	0.0260752
ENSMUSG00000079017	Ifi27l2a	5.8542	2.29054e-38
ENSMUSG00000001270	Ckb	3.08311	0.0104672
ENSMUSG00000052160	Pld4	3.30209	2.32181e-157
ENSMUSG00000106601	Ighv1-70	3.12994	0.0491591
ENSMUSG00000022148	Fyb	5.64693	0.000359617
ENSMUSG00000054263	Lifr	3.58289	1.9735e-75
ENSMUSG00000022197	Pdzd2	3.04792	0.0223043
ENSMUSG00000022270	Retreg1	2.64977	1.27671e-24
ENSMUSG00000056069	Otulinl	3.07481	5.84541e-14
ENSMUSG00000022263	Trio	4.2874	2.32677e-80
ENSMUSG00000115161	Gm20555	5.32603	0.000556302
ENSMUSG00000038679	Trps1	2.9351	3.62573e-48
ENSMUSG00000037362	Ccn3	4.17618	0.0475954
ENSMUSG00000022419	Deptor	2.23728	0.00622097
ENSMUSG00000032501	Trib1	2.7073	1.11316e-112
ENSMUSG00000036944	Tmem71	2.12189	0.000943602
ENSMUSG00000053469	Tg	5.03837	0.00034677
ENSMUSG00000022372	Sla	3.28514	5.1572e-85
ENSMUSG00000104324	Gm37320	4.14303	0.00141323
ENSMUSG00000104116	Gm37296	2.00816	0.0143918
ENSMUSG00000116380	Gm39556	2.64084	0.0156219
ENSMUSG00000022587	Ly6e	2.19107	1.41295e-173
ENSMUSG00000022586	Ly6i	3.78016	0.0196468
ENSMUSG00000075602	Ly6a	9.20047	1.31949e-14
ENSMUSG00000022564	Grina	3.23096	5.28255e-33
ENSMUSG00000004187	Kifc2	4.70395	0.00450915
ENSMUSG00000068246	Apol9b	7.253	9.2809e-09
ENSMUSG00000071714	Csf2rb2	5.19845	8.77003e-69
ENSMUSG00000071713	Csf2rb	5.20337	5.7759e-243
ENSMUSG00000096210	H1f0	2.22069	2.18496e-19
ENSMUSG00000009035	Tmem184b	2.81315	3.70054e-39
ENSMUSG00000058099	Nfam1	10.0639	3.08776e-16
ENSMUSG00000018042	Cyb5r3	2.04734	1.21613e-22
ENSMUSG00000075511	1700001L05Rik	3.03683	3.9676e-05
ENSMUSG00000041736	Tspo	2.18602	0.000317946
ENSMUSG00000009739	Pou6f1	2.33378	0.00964329
ENSMUSG00000000530	Acvrl1	5.31683	1.36675e-05
ENSMUSG00000037185	Krt80	4.73172	9.36147e-05
ENSMUSG00000001281	Itgb7	3.61131	1.51207e-05
ENSMUSG00000001288	Rarg	6.3943	3.28254e-07
ENSMUSG00000023048	Prr13	2.2173	1.38397e-17
ENSMUSG00000023055	Calcoco1	2.15024	2.60467e-10
ENSMUSG00000058794	Nfe2	3.27307	1.22667e-13
ENSMUSG00000063234	Gpr84	4.95914	8.03702e-06
ENSMUSG00000022489	Pde1b	2.54423	1.06325e-43
ENSMUSG00000022490	Ppp1r1a	3.18748	0.00770038
ENSMUSG00000103937	Gm37186	2.46942	0.000234425
ENSMUSG00000038037	Socs1	3.50583	5.77034e-09
ENSMUSG00000022500	Litaf	2.95563	1.39742e-47
ENSMUSG00000085732	Gm4279	4.25187	0.0226239
ENSMUSG00000071637	Cebpd	6.43843	5.96137e-22
ENSMUSG00000041974	Spidr	2.50213	2.68208e-30
ENSMUSG00000022788	Fgd4	8.75836	6.07664e-12
ENSMUSG00000084792	1700056N10Rik	2.31651	0.048102
ENSMUSG00000022773	Ypel1	2.32645	0.023398
ENSMUSG00000022765	Snap29	2.1382	6.74998e-26
ENSMUSG00000013539	Tango2	2.25704	5.48857e-07
ENSMUSG00000022686	B3gnt5	2.04744	0.000829584
ENSMUSG00000033581	Igf2bp2	2.03912	0.0228971
ENSMUSG00000022861	Dgkg	3.80145	9.19216e-13
ENSMUSG00000116738	Gm49565	2.64306	0.0356804
ENSMUSG00000045231	BC106179	3.44263	0.0471347
ENSMUSG00000033355	Rtp4	10.3914	7.1956e-17
ENSMUSG00000033306	Lpp	3.58161	1.13179e-84
ENSMUSG00000096960	A230028O05Rik	5.79043	0.00033627
ENSMUSG00000116943	Gm18237	3.09565	0.00836014
ENSMUSG00000116946	Gm41442	3.09854	1.02044e-05
ENSMUSG00000022548	Apod	6.74882	3.60285e-06
ENSMUSG00000005615	Pcyt1a	2.42561	5.22027e-37
ENSMUSG00000034422	Parp14	6.12496	1.21736e-294
ENSMUSG00000116639	Gm49730	6.23042	1.33027e-05
ENSMUSG00000049502	Dtx3l	3.16268	5.45216e-87
ENSMUSG00000022906	Parp9	3.2474	3.80944e-63
ENSMUSG00000022901	Cd86	4.75814	0.0125314
ENSMUSG00000116908	Gm49599	2.02072	0.00048513
ENSMUSG00000084834	4930565N06Rik	2.27879	0.0202232
ENSMUSG00000002847	Pla1a	7.91159	7.08432e-19
ENSMUSG00000097576	D930030I03Rik	3.53713	0.0306356
ENSMUSG00000075122	Cd80	7.33872	1.52375e-11
ENSMUSG00000022799	Arhgap31	3.15803	2.08768e-90
ENSMUSG00000081651	Gm15530	4.54216	0.00386341
ENSMUSG00000055370	Gm9968	4.08658	0.0291798
ENSMUSG00000036304	Zdhhc23	2.45561	0.010748
ENSMUSG00000055447	Cd47	3.94623	2.20806e-123
ENSMUSG00000022636	Alcam	4.65913	4.87539e-44
ENSMUSG00000035356	Nfkbiz	2.53565	3.14624e-26
ENSMUSG00000097876	Gm16892	3.91993	0.00998331
ENSMUSG00000022749	Tbc1d23	2.24803	1.12878e-15
ENSMUSG00000043336	Filip1l	4.18818	4.17583e-33
ENSMUSG00000022912	Pros1	3.44134	2.22083e-19
ENSMUSG00000022867	Usp25	2.27197	9.12983e-39
ENSMUSG00000022973	Synj1	3.91728	3.64057e-58
ENSMUSG00000085279	Gm15965	4.1091	0.00905169
ENSMUSG00000022965	Ifngr2	2.27078	1.7022e-32
ENSMUSG00000022964	Tmem50b	2.66086	1.62526e-17
ENSMUSG00000039763	Dnajc28	3.53054	0.000500259
ENSMUSG00000022957	Itsn1	4.00932	2.81194e-58
ENSMUSG00000097139	Gm26626	2.78657	0.0489263
ENSMUSG00000022946	Dop1b	3.44582	3.00646e-28
ENSMUSG00000039456	Morc3	2.00805	1.21768e-27
ENSMUSG00000000386	Mx1	12.1497	1.88461e-23
ENSMUSG00000023341	Mx2	8.7364	1.92537e-23
ENSMUSG00000000385	Tmprss2	8.10735	3.89947e-10
ENSMUSG00000080717	B230307C23Rik	2.1302	1.05336e-06
ENSMUSG00000116858	Gm49797	2.41753	0.00451114
ENSMUSG00000050088	1600012H06Rik	2.01922	2.11433e-06
ENSMUSG00000036552	Ermard	2.51519	2.09735e-08
ENSMUSG00000023845	Lnpep	2.24174	9.60193e-49
ENSMUSG00000091679	Vmn2r96	4.00698	1.5741e-37
ENSMUSG00000066720	Cldn9	4.72698	0.0032914
ENSMUSG00000097006	9530082P21Rik	3.99791	0.0130616
ENSMUSG00000075705	Msrb1	3.22867	1.34897e-39
ENSMUSG00000117379	Gm50022	4.4539	0.0272903
ENSMUSG00000036636	Clcn7	2.15944	1.61249e-18
ENSMUSG00000024187	Fam234a	2.94021	1.44175e-07
ENSMUSG00000024190	Dusp1	4.64283	6.04345e-78
ENSMUSG00000048249	Crebrf	2.52126	1.13521e-27
ENSMUSG00000023067	Cdkn1a	4.68717	4.31125e-98
ENSMUSG00000117050	1700023B13Rik	5.04902	0.00101184
ENSMUSG00000064147	Rab44	10.5231	1.72248e-17
ENSMUSG00000024011	Pi16	4.96708	9.18759e-08
ENSMUSG00000117575	Gm36486	5.17499	2.47484e-13
ENSMUSG00000024014	Pim1	2.15355	2.68672e-38
ENSMUSG00000117974	AC132481.2	2.16651	0.0449057
ENSMUSG00000002076	Hsf2bp	4.50673	0.00461479
ENSMUSG00000048440	Cyp4f16	2.25184	1.70571e-07
ENSMUSG00000024300	Myo1f	6.3366	4.54967e-123
ENSMUSG00000002307	Daxx	3.63181	1.67976e-80
ENSMUSG00000024308	Tapbp	2.47449	1.22196e-59
ENSMUSG00000061232	H2-K1	2.36953	3.1628e-33
ENSMUSG00000037649	H2-DMa	2.95674	5.80538e-11
ENSMUSG00000037548	H2-DMb2	2.34065	0.000414738
ENSMUSG00000037321	Tap1	2.37279	7.59235e-39
ENSMUSG00000081512	Gm15821	3.51475	0.032423
ENSMUSG00000073421	H2-Ab1	2.81914	0.00471142
ENSMUSG00000067341	H2-Eb2	5.85898	9.36765e-05
ENSMUSG00000015474	Ppt2	3.21241	4.11539e-06
ENSMUSG00000073418	C4b	7.3417	6.50822e-16
ENSMUSG00000090936	Gm17705	4.26399	0.00111052
ENSMUSG00000024397	Aif1	6.6104	2.32692e-07
ENSMUSG00000086076	Ncr3-ps	6.0201	3.97894e-05
ENSMUSG00000073412	Lst1	3.7817	3.76862e-07
ENSMUSG00000073411	H2-D1	3.06734	1.67013e-57
ENSMUSG00000035929	H2-Q4	2.5681	1.08024e-26
ENSMUSG00000073409	H2-Q6	3.41343	1.1323e-08
ENSMUSG00000060550	H2-Q7	5.47726	4.65442e-06
ENSMUSG00000003541	Ier3	5.92701	2.58213e-10
ENSMUSG00000059714	Flot1	2.16074	6.22336e-17
ENSMUSG00000053835	H2-T24	8.60473	2.05344e-57
ENSMUSG00000067212	H2-T23	4.06267	6.38966e-23
ENSMUSG00000056116	H2-T22	3.02811	1.04788e-12
ENSMUSG00000073407	Gm6034	3.61777	0.0433968
ENSMUSG00000073405	H2-T-ps	3.98202	5.99161e-12
ENSMUSG00000079491	H2-T10	3.10135	1.38777e-15
ENSMUSG00000073403	Gm10499	4.35958	0.00129715
ENSMUSG00000061972	Olfr99	2.74173	0.0218491
ENSMUSG00000092524	Olfr756-ps1	3.33263	0.0433968
ENSMUSG00000092077	Olfr101	4.41288	0.031241
ENSMUSG00000023913	Pla2g7	3.79277	3.66398e-68
ENSMUSG00000090307	1700071M16Rik	4.33385	0.00181056
ENSMUSG00000039153	Runx2	4.19807	0.000904035
ENSMUSG00000097119	B230354K17Rik	2.24102	0.00766867
ENSMUSG00000023947	Nfkbie	2.34689	2.27219e-08
ENSMUSG00000073386	9830107B12Rik	4.61181	0.00604817
ENSMUSG00000043939	A530064D06Rik	7.31364	8.06388e-08
ENSMUSG00000071068	Treml2	2.57453	3.03817e-33
ENSMUSG00000043740	B430306N03Rik	8.22462	1.77421e-11
ENSMUSG00000040260	Daam2	2.61267	0.017927
ENSMUSG00000003206	Ebi3	4.8461	0.0142778
ENSMUSG00000047123	Ticam1	2.0437	8.30851e-09
ENSMUSG00000002668	Dennd1c	2.87568	5.01808e-36
ENSMUSG00000117297	Gm49888	4.14153	0.0121116
ENSMUSG00000079414	Gm11110	2.06605	0.00106147
ENSMUSG00000035678	Tnfsf9	4.06725	4.75341e-15
ENSMUSG00000005824	Tnfsf14	9.02021	1.64853e-12
ENSMUSG00000024164	C3	6.50251	2.59134e-13
ENSMUSG00000056515	Rab31	2.00084	1.04357e-36
ENSMUSG00000034647	Ankrd12	2.14568	5.25517e-10
ENSMUSG00000024053	Emilin2	7.33958	1.36067e-65
ENSMUSG00000039770	Ypel5	2.95585	3.79789e-20
ENSMUSG00000043705	Capn13	4.58064	0.000711897
ENSMUSG00000024066	Xdh	7.87655	2.65262e-31
ENSMUSG00000117182	Gm18068	4.73455	0.00787488
ENSMUSG00000001870	Ltbp1	4.45436	0.0235268
ENSMUSG00000091549	Gm6548	2.18774	1.11062e-07
ENSMUSG00000024079	Eif2ak2	3.78947	7.27946e-51
ENSMUSG00000117546	AC154542.1	2.74082	0.000518109
ENSMUSG00000024143	Rhoq	2.96813	6.43811e-12
ENSMUSG00000037104	Socs5	2.4317	0.00034281
ENSMUSG00000034709	Ppp1r21	2.04268	8.16285e-25
ENSMUSG00000063889	Crem	3.06747	2.11789e-09
ENSMUSG00000024235	Map3k8	3.72088	4.43023e-12
ENSMUSG00000041225	Arhgap12	2.40655	1.32963e-28
ENSMUSG00000036103	Colec12	2.28397	1.19355e-47
ENSMUSG00000117390	Gm50080	3.097	0.00102227
ENSMUSG00000117597	Gm50078	2.67163	0.0162824
ENSMUSG00000098235	Gm7497	2.70559	0.000899814
ENSMUSG00000089054	Gm23350	4.00226	0.0146473
ENSMUSG00000117619	Gm50079	3.07982	0.0171911
ENSMUSG00000042942	Greb1l	2.84755	0.00759158
ENSMUSG00000024413	Npc1	2.47664	2.87837e-23
ENSMUSG00000071862	Lrrtm2	3.12766	0.000150779
ENSMUSG00000024347	Psd2	5.28468	0.000274512
ENSMUSG00000044719	E230025N22Rik	4.17627	0.00831842
ENSMUSG00000051439	Cd14	12.2387	1.35244e-23
ENSMUSG00000065145	Vaultrc5	3.53135	0.0009384
ENSMUSG00000024456	Diaph1	2.03807	1.47341e-51
ENSMUSG00000024451	Arap3	7.3515	3.96616e-08
ENSMUSG00000036452	Arhgap26	5.5981	3.40931e-100
ENSMUSG00000086991	Gm15334	4.20517	0.0100037
ENSMUSG00000086312	Gm15336	5.00981	0.000322611
ENSMUSG00000085289	Gm15337	5.80444	1.16359e-05
ENSMUSG00000117429	A430019L02Rik	5.15766	6.58442e-05
ENSMUSG00000117599	Gm49971	3.00295	0.00433332
ENSMUSG00000117372	Gm49972	2.72184	0.0496314
ENSMUSG00000024535	Snx24	4.02794	0.0163938
ENSMUSG00000052713	Zfp608	2.29361	3.66939e-29
ENSMUSG00000097707	Gm26742	3.48209	5.55759e-07
ENSMUSG00000096948	Gm4221	2.64633	0.0491413
ENSMUSG00000117917	AC109152.1	4.42273	0.0184314
ENSMUSG00000073555	Gm4951	8.50855	4.69288e-11
ENSMUSG00000085977	Gm5970	5.31394	0.00348809
ENSMUSG00000090942	F830016B08Rik	8.11719	7.20612e-10
ENSMUSG00000038059	Smim3	3.50038	7.00024e-31
ENSMUSG00000024610	Cd74	8.87126	1.36769e-103
ENSMUSG00000036412	Arsi	2.95553	0.0123495
ENSMUSG00000024621	Csf1r	7.12779	2.18161e-79
ENSMUSG00000117764	AC157784.1	4.99729	0.00337703
ENSMUSG00000024521	Pmaip1	3.03158	1.0495e-16
ENSMUSG00000001473	Tubb6	3.6276	2.25481e-09
ENSMUSG00000025429	Pstpip2	9.04523	5.44813e-13
ENSMUSG00000073529	F830208F22Rik	5.67349	9.47887e-05
ENSMUSG00000114891	Gm47272	3.76542	0.0252815
ENSMUSG00000110277	Gm45871	2.03624	0.000508972
ENSMUSG00000024900	Cpt1a	2.4942	1.12812e-32
ENSMUSG00000001750	Tcirg1	2.24614	7.59821e-26
ENSMUSG00000024885	Aldh3b1	3.05535	5.71842e-11
ENSMUSG00000036908	Unc93b1	2.51374	2.30021e-42
ENSMUSG00000109695	Gm31166	3.77203	0.0483081
ENSMUSG00000092341	Malat1	4.4323	0
ENSMUSG00000092274	Neat1	4.35526	5.01465e-201
ENSMUSG00000045664	Cdc42ep2	3.17203	0.0379095
ENSMUSG00000039699	Batf2	8.77619	4.84882e-12
ENSMUSG00000024786	Majin	4.66944	0.0033848
ENSMUSG00000024777	Ppp2r5b	2.79729	7.46687e-16
ENSMUSG00000024953	Prdx5	2.74041	8.46778e-36
ENSMUSG00000110298	Gm8189	2.14252	1.76649e-06
ENSMUSG00000069833	Ahnak	2.98964	5.5564e-209
ENSMUSG00000024661	Fth1	2.5392	2.48205e-105
ENSMUSG00000035179	Ppp1r32	4.07521	0.00420735
ENSMUSG00000024737	Slc15a3	3.10684	1.27316e-57
ENSMUSG00000118027	AC132402.1	5.10288	0.000404318
ENSMUSG00000024736	Tmem132a	2.42761	5.0138e-22
ENSMUSG00000079419	Ms4a6c	5.32641	0.00405607
ENSMUSG00000024679	Ms4a6d	6.24173	4.56899e-05
ENSMUSG00000046805	Mpeg1	7.76628	4.65234e-228
ENSMUSG00000111118	Gm6545	9.00452	1.87934e-12
ENSMUSG00000024696	Lpxn	2.45528	1.84527e-13
ENSMUSG00000039126	Prune2	2.85358	1.21394e-34
ENSMUSG00000038843	Gcnt1	3.81442	1.08209e-24
ENSMUSG00000080783	Gm8250	3.95631	0.033694
ENSMUSG00000024659	Anxa1	2.93186	6.71182e-50
ENSMUSG00000024897	Apba1	4.32545	1.75311e-09
ENSMUSG00000052085	Dock8	5.76097	8.24237e-05
ENSMUSG00000024789	Jak2	2.0773	1.62355e-19
ENSMUSG00000016496	Cd274	3.61477	8.6874e-21
ENSMUSG00000117964	AC119228.1	3.17707	1.02728e-05
ENSMUSG00000097855	A930007I19Rik	2.412	0.000285231
ENSMUSG00000024887	Asah2	3.07042	7.5339e-25
ENSMUSG00000040451	Sgms1	2.15974	3.55335e-38
ENSMUSG00000035783	Acta2	2.8963	4.36783e-06
ENSMUSG00000024778	Fas	5.55956	0.000219441
ENSMUSG00000024781	Lipa	2.09702	8.06809e-20
ENSMUSG00000045932	Ifit2	5.9332	2.17516e-167
ENSMUSG00000074896	Ifit3	11.1679	7.6367e-20
ENSMUSG00000079339	Ifit1bl1	6.27248	7.37943e-42
ENSMUSG00000062488	Ifit3b	9.10289	2.70712e-14
ENSMUSG00000067297	Ifit1bl2	6.78888	3.31046e-06
ENSMUSG00000034459	Ifit1	9.29516	7.95873e-19
ENSMUSG00000024805	Pcgf5	2.22518	1.1405e-21
ENSMUSG00000114285	Gm47773	4.78259	0.00273191
ENSMUSG00000114409	Gm9042	4.68483	0.00177842
ENSMUSG00000114235	F530104D19Rik	4.13667	0.00551713
ENSMUSG00000039652	Cpeb3	3.62346	0.00104866
ENSMUSG00000048612	Myof	5.53706	0.000555494
ENSMUSG00000025171	Ubtd1	4.09068	1.25711e-05
ENSMUSG00000051984	Sec31b	3.03511	3.07776e-07
ENSMUSG00000064105	Cnnm2	2.00538	0.000249213
ENSMUSG00000118314	1700001K23Rik	3.16341	0.0176928
ENSMUSG00000099746	Ppnr	2.15434	0.00303025
ENSMUSG00000054843	Atrnl1	3.52589	9.98678e-108
ENSMUSG00000093757	Mir5623	3.7117	0.0471384
ENSMUSG00000117871	AC140469.1	4.80201	3.9536e-05
ENSMUSG00000074733	Zfp950	2.14064	8.30802e-05
ENSMUSG00000059326	Csf2ra	3.34018	1.80414e-24
ENSMUSG00000004317	Clcn5	3.3991	8.92279e-85
ENSMUSG00000015340	Cybb	6.07644	0
ENSMUSG00000040229	Gpr34	5.7738	8.24066e-18
ENSMUSG00000084137	Gm9085	4.30199	0.0188381
ENSMUSG00000001128	Cfp	6.53201	3.94339e-60
ENSMUSG00000054737	Zfp182	2.35228	2.64887e-09
ENSMUSG00000036769	Wdr44	2.94713	5.10539e-17
ENSMUSG00000016327	Atp1b4	4.79702	0.0182637
ENSMUSG00000016534	Lamp2	3.24276	4.16109e-63
ENSMUSG00000048970	C1galt1c1	2.89733	9.51158e-14
ENSMUSG00000031137	Fgf13	2.12026	0.00129266
ENSMUSG00000031138	F9	2.13708	0.00877951
ENSMUSG00000031337	Mtm1	2.38961	1.59505e-08
ENSMUSG00000031385	Plxnb3	2.11633	0.00102056
ENSMUSG00000031391	L1cam	3.81342	2.86278e-06
ENSMUSG00000031387	Renbp	2.3353	1.63113e-11
ENSMUSG00000031397	Tktl1	5.23048	0.0013565
ENSMUSG00000019088	Dnase1l1	3.61904	1.81691e-21
ENSMUSG00000031400	G6pdx	3.66259	3.80436e-146
ENSMUSG00000032750	Gab3	4.51207	1.65335e-05
ENSMUSG00000031196	F8	2.64157	0.000308777
ENSMUSG00000090110	Cmc4	2.69507	0.0449678
ENSMUSG00000031200	Mtcp1	2.35083	0.000585331
ENSMUSG00000035725	Prkx	2.40575	3.38151e-21
ENSMUSG00000025059	Gk	2.84653	2.27962e-51
ENSMUSG00000025058	5430427O19Rik	4.41021	7.11698e-14
ENSMUSG00000078122	F630028O10Rik	8.26735	1.23363e-10
ENSMUSG00000019359	Gdpd2	6.00023	3.08494e-05
ENSMUSG00000031304	Il2rg	2.2671	5.44947e-20
ENSMUSG00000034160	Ogt	2.01403	8.10176e-41
ENSMUSG00000079481	Nhsl2	2.43358	0.000768009
ENSMUSG00000033792	Atp7a	4.61617	4.20686e-80
ENSMUSG00000033777	Tlr13	8.75252	6.03837e-12
ENSMUSG00000047242	Taf9b	4.22659	0.00451114
ENSMUSG00000052821	Cysltr1	5.6982	1.46517e-06
ENSMUSG00000054293	P2ry10b	2.63055	6.02456e-06
ENSMUSG00000073008	Gpr174	3.48872	4.72779e-56
ENSMUSG00000080939	Gm9208	3.20538	1.50889e-05
ENSMUSG00000048621	Gm6377	2.8272	0.0019756
ENSMUSG00000034480	Diaph2	3.48268	3.08237e-61
ENSMUSG00000084047	Gm14984	4.35477	0.0261104
ENSMUSG00000031258	Xkrx	4.1381	0.0481045
ENSMUSG00000031266	Gla	3.27575	2.34581e-25
ENSMUSG00000089759	3632454L22Rik	3.89542	0.0492552
ENSMUSG00000041115	Iqsec2	4.38627	0.00953417
ENSMUSG00000025283	Sat1	4.44216	6.95081e-71
ENSMUSG00000031303	Map3k15	5.65707	0.000393445
ENSMUSG00000031367	Ap1s2	2.04512	1.91552e-12
ENSMUSG00000031377	Bmx	2.82173	0.00286756
ENSMUSG00000031380	Vegfd	3.98123	0.0365517
ENSMUSG00000049775	Tmsb4x	3.14995	4.17809e-111
ENSMUSG00000040522	Tlr8	7.85643	4.65564e-09
ENSMUSG00000044583	Tlr7	8.11208	4.87256e-10
ENSMUSG00000072844	G530011O06Rik	2.37708	4.54584e-06
ENSMUSG00000061024	Rrs1	-3.31774	1.2477e-26
ENSMUSG00000025912	Mybl1	-2.29439	0.0207701
ENSMUSG00000032769	Trpa1	-3.51029	2.47729e-08
ENSMUSG00000100204	Gm4849	-3.83692	0.00265322
ENSMUSG00000041859	Mcm3	-5.4239	1.69202e-73
ENSMUSG00000028033	Kcnq5	-7.55116	2.59523e-09
ENSMUSG00000097109	Gm26580	-2.17831	0.0169362
ENSMUSG00000026134	Prim2	-2.72951	6.54112e-23
ENSMUSG00000037138	Aff3	-3.96843	1.72029e-36
ENSMUSG00000087131	Gm16152	-4.48558	0.00532399
ENSMUSG00000003134	Tbc1d8	-4.00514	0.001388
ENSMUSG00000026049	Tex30	-3.39525	5.16942e-07
ENSMUSG00000026047	Kdelc1	-2.89619	1.21907e-11
ENSMUSG00000025995	Wdr75	-2.01525	1.16902e-11
ENSMUSG00000025980	Hspd1	-3.18563	1.82663e-92
ENSMUSG00000046994	Mars2	-2.80395	9.55786e-10
ENSMUSG00000026039	Sgo2a	-6.26187	1.71855e-06
ENSMUSG00000026037	Orc2	-2.54876	1.62895e-13
ENSMUSG00000026020	Nop58	-3.48023	2.82447e-52
ENSMUSG00000026019	Wdr12	-3.17169	1.48967e-17
ENSMUSG00000025967	Eef1b2	-2.07392	2.64105e-33
ENSMUSG00000025962	Fastkd2	-2.02934	9.3187e-07
ENSMUSG00000087213	2810408I11Rik	-3.26172	0.041328
ENSMUSG00000026196	Bard1	-4.34361	7.95147e-22
ENSMUSG00000026192	Atic	-3.3671	2.22413e-58
ENSMUSG00000039395	Mreg	-3.35715	1.4905e-05
ENSMUSG00000026189	Pecr	-2.37935	0.0121681
ENSMUSG00000026187	Xrcc5	-2.34488	7.07356e-13
ENSMUSG00000006542	Prkag3	-4.38137	0.000674132
ENSMUSG00000033227	Wnt6	-4.29553	0.0149155
ENSMUSG00000026167	Wnt10a	-3.59144	0.0387409
ENSMUSG00000032997	Chpf	-2.18394	0.000431838
ENSMUSG00000026234	Ncl	-2.52598	1.33974e-133
ENSMUSG00000026238	Ptma	-2.12608	7.05437e-30
ENSMUSG00000079429	Mroh2a	-2.26335	0.000220935
ENSMUSG00000044783	Hjurp	-4.07005	3.63446e-45
ENSMUSG00000034353	Ramp1	-2.29581	1.80812e-06
ENSMUSG00000055866	Per2	-3.26836	7.57472e-05
ENSMUSG00000026274	Pask	-4.57658	3.33668e-13
ENSMUSG00000026278	Bok	-4.93729	4.13816e-07
ENSMUSG00000026281	Dtymk	-2.65947	5.7153e-16
ENSMUSG00000073609	D2hgdh	-2.06306	0.0127031
ENSMUSG00000026383	Epb41l5	-2.03644	2.98175e-09
ENSMUSG00000001674	Ddx18	-2.49729	8.833e-23
ENSMUSG00000026355	Mcm6	-4.00793	6.49832e-101
ENSMUSG00000100078	Gm6170	-3.81333	0.0131099
ENSMUSG00000016526	Dyrk3	-2.29682	0.00152726
ENSMUSG00000055184	Fam72a	-2.68409	0.00596177
ENSMUSG00000026434	Nucks1	-2.26273	5.45423e-49
ENSMUSG00000026447	Pik3c2b	-2.14615	4.72659e-15
ENSMUSG00000090553	Snrpe	-2.25314	8.03717e-11
ENSMUSG00000026429	Ube2t	-4.44651	0.00208113
ENSMUSG00000026414	Tnnt2	-5.17492	6.19766e-08
ENSMUSG00000041498	Kif14	-8.40232	1.64828e-11
ENSMUSG00000033952	Aspm	-7.20404	2.09175e-16
ENSMUSG00000080950	Gm7278	-4.52786	0.00181504
ENSMUSG00000042708	Shcbp1l	-2.43252	0.017927
ENSMUSG00000042671	Rgs8	-4.17558	2.54892e-12
ENSMUSG00000033722	BC034090	-2.40456	0.0410343
ENSMUSG00000049881	2810025M15Rik	-2.30684	4.50149e-06
ENSMUSG00000026709	Dars2	-2.27239	1.00871e-09
ENSMUSG00000026694	Eef1aknmt	-2.83436	5.07125e-08
ENSMUSG00000041406	BC055324	-3.50852	3.40781e-08
ENSMUSG00000026572	Tbx19	-4.88135	4.54325e-07
ENSMUSG00000026683	Nuf2	-7.32633	4.39602e-09
ENSMUSG00000004709	Cd244a	-6.00229	4.0375e-05
ENSMUSG00000037995	Igsf9	-5.31147	0.000127357
ENSMUSG00000026547	Tagln2	-2.09512	1.08402e-41
ENSMUSG00000039748	Exo1	-7.56874	1.34516e-09
ENSMUSG00000026496	Parp1	-2.92363	4.8304e-72
ENSMUSG00000026615	Eprs	-2.36173	2.6943e-70
ENSMUSG00000001305	Rrp15	-4.17845	3.53769e-14
ENSMUSG00000026605	Cenpf	-7.52127	1.36876e-12
ENSMUSG00000037568	Vash2	-2.44827	0.0407773
ENSMUSG00000062510	Nsl1	-3.15753	1.40221e-07
ENSMUSG00000037474	Dtl	-4.54572	4.10585e-45
ENSMUSG00000026622	Nek2	-7.18367	1.00335e-08
ENSMUSG00000026616	Cr2	-3.13598	2.41465e-06
ENSMUSG00000026669	Mcm10	-7.2018	2.3212e-16
ENSMUSG00000025780	Itih5	-6.40363	7.86277e-07
ENSMUSG00000053702	Nebl	-2.38459	1.34875e-13
ENSMUSG00000026974	Zmynd19	-2.92825	3.48331e-14
ENSMUSG00000078202	Nrarp	-3.63293	0.0299217
ENSMUSG00000026955	Sapcd2	-7.4869	6.73433e-09
ENSMUSG00000026921	Egfl7	-2.05764	0.0049179
ENSMUSG00000036040	Adamtsl2	-4.65042	0.0142999
ENSMUSG00000026798	Coq4	-2.08788	0.00275836
ENSMUSG00000039715	Wdr34	-2.46266	3.95709e-05
ENSMUSG00000054766	Set	-2.39489	2.24927e-97
ENSMUSG00000026785	Pkn3	-2.42925	0.000190853
ENSMUSG00000039660	Spout1	-2.37519	7.68435e-09
ENSMUSG00000039648	Kyat1	-4.33794	0.00388292
ENSMUSG00000052533	Nup188	-2.39212	3.21211e-38
ENSMUSG00000039356	Exosc2	-3.34378	8.07056e-15
ENSMUSG00000009566	Fpgs	-2.91496	1.18205e-10
ENSMUSG00000038900	Rpl12	-2.1563	2.67206e-84
ENSMUSG00000004105	Angptl2	-2.6585	1.0904e-09
ENSMUSG00000026873	Phf19	-3.12966	2.28461e-23
ENSMUSG00000026885	Ttll11	-7.76676	1.75443e-09
ENSMUSG00000107106	Gm43760	-3.75623	0.0496541
ENSMUSG00000036202	Rif1	-2.83734	3.93335e-33
ENSMUSG00000034903	Cobll1	-2.98706	1.6429e-16
ENSMUSG00000005233	Spc25	-5.29233	1.76268e-06
ENSMUSG00000042155	Klhl23	-3.39515	6.28707e-10
ENSMUSG00000027018	Hat1	-2.10717	1.56674e-12
ENSMUSG00000055612	Cdca7	-5.65965	1.43565e-44
ENSMUSG00000026999	Nup35	-2.27826	0.000315386
ENSMUSG00000076437	Selenoh	-6.20206	1.74099e-08
ENSMUSG00000027076	Timm10	-3.00239	0.000531855
ENSMUSG00000027075	Slc43a1	-7.41777	3.1621e-09
ENSMUSG00000050896	Rtn4rl2	-3.40179	7.89939e-20
ENSMUSG00000027074	Slc43a3	-2.05953	7.56647e-23
ENSMUSG00000027071	P2rx3	-2.65211	1.57039e-09
ENSMUSG00000027067	Ssrp1	-2.41085	1.01126e-55
ENSMUSG00000051329	Nup160	-2.17871	8.74653e-28
ENSMUSG00000032864	Rag2	-5.5652	2.27144e-06
ENSMUSG00000061311	Rag1	-8.85016	1.79811e-12
ENSMUSG00000075012	Fjx1	-4.13943	0.0101634
ENSMUSG00000027185	Nat10	-2.6054	8.25325e-29
ENSMUSG00000027115	Kif18a	-5.09779	2.96009e-10
ENSMUSG00000027160	Ccdc34	-2.20582	4.29688e-06
ENSMUSG00000027133	Nop10	-2.10863	8.43566e-10
ENSMUSG00000057147	Dph6	-2.66818	2.43068e-10
ENSMUSG00000040084	Bub1b	-7.16661	1.54719e-31
ENSMUSG00000074923	Pak6	-4.22184	0.0233755
ENSMUSG00000027331	Knstrn	-5.82838	1.00921e-10
ENSMUSG00000027324	Rpusd2	-2.91623	3.5357e-08
ENSMUSG00000027326	Knl1	-4.96743	2.05794e-29
ENSMUSG00000027323	Rad51	-4.94438	4.31489e-12
ENSMUSG00000027313	Chac1	-2.15206	5.84475e-09
ENSMUSG00000072980	Oip5	-3.57286	0.000545603
ENSMUSG00000027306	Nusap1	-5.26375	1.27461e-13
ENSMUSG00000027242	Wdr76	-3.97191	5.56421e-17
ENSMUSG00000027200	Sema6d	-2.06731	4.86149e-12
ENSMUSG00000027203	Dut	-6.61312	1.72081e-13
ENSMUSG00000023330	Dtwd1	-3.12259	0.00534268
ENSMUSG00000034906	Ncaph	-4.3269	7.58128e-25
ENSMUSG00000027368	Dusp2	-2.58918	1.88052e-17
ENSMUSG00000027378	Nphp1	-2.46495	0.000232496
ENSMUSG00000027379	Bub1	-7.97636	1.294e-10
ENSMUSG00000027387	Zc3h8	-2.91922	0.00233336
ENSMUSG00000027395	Polr1b	-3.94698	1.18895e-21
ENSMUSG00000048327	Ckap2l	-6.03132	1.2208e-11
ENSMUSG00000027405	Nop56	-3.28756	2.15519e-60
ENSMUSG00000080610	Snord110	-4.14241	0.016011
ENSMUSG00000027330	Cdc25b	-2.3811	1.51978e-12
ENSMUSG00000082044	Snrpert	-3.14184	0.0255623
ENSMUSG00000027342	Pcna	-3.05718	7.3117e-78
ENSMUSG00000027353	Mcm8	-4.20797	2.16604e-05
ENSMUSG00000043110	Lrrn4	-5.22841	0.00144683
ENSMUSG00000039033	Tasp1	-2.67283	0.00226124
ENSMUSG00000074754	Smim26	-3.02952	0.031241
ENSMUSG00000027430	Dtd1	-3.49521	1.31328e-07
ENSMUSG00000036992	Nxt1	-2.42566	8.34256e-06
ENSMUSG00000027452	Acss1	-3.21948	3.1688e-36
ENSMUSG00000033068	Entpd6	-2.10403	1.16586e-05
ENSMUSG00000027454	Gins1	-4.52129	1.3353e-09
ENSMUSG00000032715	Trib3	-3.01888	1.0684e-12
ENSMUSG00000051817	Sox12	-3.20181	0.00106387
ENSMUSG00000027469	Tpx2	-4.28306	3.93655e-45
ENSMUSG00000027478	Dnmt3b	-2.92174	4.81948e-07
ENSMUSG00000027597	Ahcy	-3.34791	4.77999e-24
ENSMUSG00000074652	Myh7b	-3.03914	4.35325e-05
ENSMUSG00000082163	Gm14276	-5.09664	0.000427881
ENSMUSG00000027635	Dsn1	-3.75112	9.61441e-10
ENSMUSG00000085385	Snhg17	-3.08024	3.4067e-23
ENSMUSG00000037754	Ppp1r16b	-2.3564	6.77807e-22
ENSMUSG00000027654	Fam83d	-6.90186	8.5324e-08
ENSMUSG00000017861	Mybl2	-4.59098	1.91138e-22
ENSMUSG00000001403	Ube2c	-9.0433	3.04449e-13
ENSMUSG00000042854	Trp53rkb	-2.70151	0.0428487
ENSMUSG00000050556	Kcnb1	-2.08784	0.00028519
ENSMUSG00000027496	Aurka	-7.16	1.0499e-08
ENSMUSG00000039263	Npepl1	-2.30598	1.24699e-19
ENSMUSG00000023393	Slc17a9	-2.47595	1.46989e-09
ENSMUSG00000038685	Rtel1	-2.43012	8.43751e-17
ENSMUSG00000040269	Mrps28	-3.3713	2.01631e-06
ENSMUSG00000027559	Car3	-4.53466	0.0064036
ENSMUSG00000027562	Car2	-2.72178	1.99192e-16
ENSMUSG00000082766	1700064H15Rik	-3.5698	0.0272012
ENSMUSG00000027699	Ect2	-5.04898	3.07996e-15
ENSMUSG00000039221	Rpl22l1	-2.94463	8.15442e-09
ENSMUSG00000027715	Ccna2	-8.3384	1.50397e-15
ENSMUSG00000060798	Intu	-2.01317	0.016445
ENSMUSG00000025758	Plk4	-4.72994	4.33373e-18
ENSMUSG00000025764	Jade1	-4.3901	3.12855e-10
ENSMUSG00000027752	Exosc8	-2.80955	1.36786e-14
ENSMUSG00000027776	Il12a	-3.26702	1.16128e-09
ENSMUSG00000027784	Ppm1l	-3.29684	0.0384169
ENSMUSG00000027811	4930579G24Rik	-3.29861	0.000276069
ENSMUSG00000033900	Map9	-2.33926	0.00363165
ENSMUSG00000033752	Mnd1	-2.84044	0.0116055
ENSMUSG00000004897	Hdgf	-2.00121	1.29284e-45
ENSMUSG00000028069	Gpatch4	-3.63706	1.07012e-13
ENSMUSG00000028068	Iqgap3	-7.81371	3.15217e-10
ENSMUSG00000074480	Mex3a	-3.18631	6.63904e-09
ENSMUSG00000059743	Fdps	-2.83933	0.00108043
ENSMUSG00000028044	Cks1b	-5.1965	9.43978e-16
ENSMUSG00000028107	Tars2	-2.02674	5.29164e-15
ENSMUSG00000015749	Anp32e	-2.50666	3.05499e-47
ENSMUSG00000063689	Hist2h2ab	-4.16504	0.0102063
ENSMUSG00000068855	Hist2h2ac	-4.42629	2.13958e-15
ENSMUSG00000081058	Hist2h3c2	-4.6573	7.42526e-17
ENSMUSG00000091405	Hist2h4	-3.23705	1.82991e-48
ENSMUSG00000028093	Acp6	-3.76713	3.05764e-42
ENSMUSG00000028089	Chd1l	-2.72809	9.32191e-11
ENSMUSG00000053398	Phgdh	-3.64863	1.79455e-54
ENSMUSG00000033222	Ttf2	-2.07291	3.10632e-14
ENSMUSG00000048938	Nr1h5	-7.46768	7.99332e-09
ENSMUSG00000032902	Slc16a1	-3.81964	1.50083e-66
ENSMUSG00000000561	Wdr77	-3.67927	1.03876e-09
ENSMUSG00000028133	Rwdd3	-3.44785	0.0296321
ENSMUSG00000104960	Snhg8	-2.59773	0.000331954
ENSMUSG00000096544	Gm4617	-2.91175	0.0141034
ENSMUSG00000027968	Larp7	-2.76847	1.48693e-13
ENSMUSG00000051278	Zgrf1	-3.17395	7.23953e-11
ENSMUSG00000028012	Rrh	-3.79572	0.027584
ENSMUSG00000028010	Gar1	-3.80794	1.14499e-18
ENSMUSG00000106086	Gm43352	-4.85851	0.0024981
ENSMUSG00000027985	Lef1	-3.50162	1.56139e-64
ENSMUSG00000104612	Gm42449	-2.99096	0.009503
ENSMUSG00000028018	Gstcd	-2.25744	2.32612e-11
ENSMUSG00000045328	Cenpe	-5.78251	8.26427e-29
ENSMUSG00000053897	Slc39a8	-2.76668	3.7339e-05
ENSMUSG00000037894	H2afz	-2.32309	6.21551e-24
ENSMUSG00000004127	Trmt10a	-2.02472	9.72352e-05
ENSMUSG00000040213	Kyat3	-2.18167	0.0012574
ENSMUSG00000074182	Znhit6	-2.82896	3.96892e-08
ENSMUSG00000065738	Gm24494	-2.52635	0.041627
ENSMUSG00000028179	Cth	-4.46062	1.42094e-17
ENSMUSG00000028175	Depdc1a	-6.46259	1.24011e-06
ENSMUSG00000028212	Ccne2	-3.58225	7.07767e-11
ENSMUSG00000078773	Rad54b	-5.52755	5.65268e-07
ENSMUSG00000028214	Gem	-2.86096	1.45088e-17
ENSMUSG00000028217	Cdh17	-4.01754	1.93859e-08
ENSMUSG00000060989	Gm11847	-2.15079	0.0326251
ENSMUSG00000028224	Nbn	-2.00456	1.90686e-07
ENSMUSG00000045751	Mms22l	-3.28395	1.85325e-20
ENSMUSG00000040270	Bach2	-5.20672	2.4811e-29
ENSMUSG00000058006	Mdn1	-2.47851	5.77565e-51
ENSMUSG00000028430	Nol6	-2.17158	2.30932e-15
ENSMUSG00000028455	Stoml2	-2.43248	4.27668e-14
ENSMUSG00000051517	Arhgef39	-4.27006	3.58167e-07
ENSMUSG00000035683	Melk	-6.79274	8.39719e-08
ENSMUSG00000028318	Polr1e	-3.15898	9.03319e-06
ENSMUSG00000028322	Exosc3	-2.14319	1.52123e-08
ENSMUSG00000028333	Anp32b	-2.38026	2.84678e-52
ENSMUSG00000039774	Galnt12	-5.26788	0.000409115
ENSMUSG00000028312	Smc2	-5.47122	9.38715e-37
ENSMUSG00000038578	Susd1	-2.29682	2.48184e-24
ENSMUSG00000028393	Alad	-2.64737	7.05765e-10
ENSMUSG00000028394	Pole3	-2.00441	5.62843e-09
ENSMUSG00000046341	Gm11223	-3.97541	0.00739288
ENSMUSG00000038047	Haus6	-2.50486	5.80409e-16
ENSMUSG00000038368	Focad	-2.09023	8.48274e-10
ENSMUSG00000062937	Mtap	-2.13499	8.90719e-23
ENSMUSG00000028565	Nfia	-2.37836	4.56654e-07
ENSMUSG00000028560	Usp1	-2.73391	1.60201e-27
ENSMUSG00000073792	Alg6	-2.06436	0.000256703
ENSMUSG00000073775	Kti12	-2.01046	3.0754e-05
ENSMUSG00000028551	Cdkn2c	-3.45369	2.11101e-08
ENSMUSG00000028718	Stil	-4.40419	1.69898e-11
ENSMUSG00000028702	Rad54l	-3.79069	9.56394e-14
ENSMUSG00000028693	Nasp	-2.93161	9.7414e-38
ENSMUSG00000028690	Mmachc	-2.82092	2.9252e-05
ENSMUSG00000028688	Toe1	-2.01924	0.000815026
ENSMUSG00000028687	Mutyh	-4.23769	3.3357e-05
ENSMUSG00000092680	Snord55	-3.54523	0.010671
ENSMUSG00000028678	Kif2c	-8.46173	1.2408e-11
ENSMUSG00000028542	Slc6a9	-2.41231	6.88193e-07
ENSMUSG00000028540	Dph2	-3.36477	1.74464e-07
ENSMUSG00000006398	Cdc20	-7.42675	2.85259e-12
ENSMUSG00000028729	Ebna1bp2	-2.20329	1.652e-17
ENSMUSG00000028633	Ctps	-4.8347	6.62871e-27
ENSMUSG00000028651	Ppie	-2.0474	4.29977e-05
ENSMUSG00000011257	Pabpc4	-4.51263	1.89216e-71
ENSMUSG00000028873	Cdca8	-4.50644	1.12455e-20
ENSMUSG00000042489	Clspn	-5.14395	5.33791e-32
ENSMUSG00000028792	Ak2	-2.05825	2.51999e-22
ENSMUSG00000028811	Yars	-2.92389	5.22503e-48
ENSMUSG00000028784	Spocd1	-2.21609	0.0005674
ENSMUSG00000028782	Adgrb2	-3.70206	1.04085e-06
ENSMUSG00000086290	Snhg12	-3.02605	4.19056e-10
ENSMUSG00000028896	Rcc1	-3.61913	3.31019e-27
ENSMUSG00000028884	Rpa2	-3.30269	2.5489e-18
ENSMUSG00000028851	Nudc	-2.42931	2.10707e-30
ENSMUSG00000003038	Hmgn2	-3.23723	1.14945e-31
ENSMUSG00000012126	Ubxn11	-2.86827	0.000910147
[truncated: 989 more rows]

## Sheet: 5 clusters
CLUSTER	gene_name	cluster	MEM.SHIP
ENSMUSG00000000031	H19	1	0.523276
ENSMUSG00000000295	Hddc2	1	0.53201
ENSMUSG00000000486	Septin1	1	0.524951
ENSMUSG00000000489	Pdgfb	1	0.37944
ENSMUSG00000000751	Rpa1	1	0.518968
ENSMUSG00000000753	Serpinf1	1	0.305666
ENSMUSG00000000811	Txnrd3	1	0.616725
ENSMUSG00000000861	Bcl11a	1	0.51584
ENSMUSG00000000884	Gnb1l	1	0.757793
ENSMUSG00000000903	Vpreb3	1	0.715311
ENSMUSG00000000934	Top1mt	1	0.426448
ENSMUSG00000001056	Nhp2	1	0.612059
ENSMUSG00000001436	Slc19a1	1	0.693355
ENSMUSG00000001674	Ddx18	1	0.527759
ENSMUSG00000001707	Eef1e1	1	0.469718
ENSMUSG00000001918	Slc1a5	1	0.594903
ENSMUSG00000002274	Metrn	1	0.692629
ENSMUSG00000002635	Pdcd2l	1	0.559432
ENSMUSG00000002767	Mrpl2	1	0.494137
ENSMUSG00000002885	Adgre5	1	0.584453
ENSMUSG00000002900	Lamb1	1	0.691876
ENSMUSG00000003134	Tbc1d8	1	0.417394
ENSMUSG00000003379	Cd79a	1	0.4818
ENSMUSG00000003545	Fosb	1	0.377464
ENSMUSG00000003824	Syce2	1	0.768144
ENSMUSG00000003882	Il7r	1	0.40367
ENSMUSG00000004100	Ppan	1	0.832504
ENSMUSG00000004105	Angptl2	1	0.616233
ENSMUSG00000004393	Ddx56	1	0.48795
ENSMUSG00000004415	Col26a1	1	0.243648
ENSMUSG00000004709	Cd244a	1	0.500145
ENSMUSG00000004748	Mtfp1	1	0.823959
ENSMUSG00000004929	Thop1	1	0.60037
ENSMUSG00000004996	Mri1	1	0.60821
ENSMUSG00000005611	Mrvi1	1	0.376192
ENSMUSG00000005718	Tfap4	1	0.726204
ENSMUSG00000005981	Trap1	1	0.449919
ENSMUSG00000006289	Osgep	1	0.662766
ENSMUSG00000006362	Cbfa2t3	1	0.304516
ENSMUSG00000006442	Srm	1	0.679437
ENSMUSG00000006542	Prkag3	1	0.420009
ENSMUSG00000006728	Cdk4	1	0.586057
ENSMUSG00000006732	Mettl1	1	0.454584
ENSMUSG00000007216	Zfp775	1	0.41086
ENSMUSG00000007872	Id3	1	0.332375
ENSMUSG00000008398	Elk3	1	0.275602
ENSMUSG00000008496	Pou2f2	1	0.253739
ENSMUSG00000009566	Fpgs	1	0.506505
ENSMUSG00000010048	Ifrd2	1	0.55622
ENSMUSG00000012126	Ubxn11	1	0.78033
ENSMUSG00000012483	Rpa3	1	0.713362
ENSMUSG00000014030	Pax5	1	0.554435
ENSMUSG00000014907	Naf1	1	0.70296
ENSMUSG00000015112	Slc25a13	1	0.819806
ENSMUSG00000015176	Nolc1	1	0.605432
ENSMUSG00000015314	Slamf6	1	0.485355
ENSMUSG00000016526	Dyrk3	1	0.679609
ENSMUSG00000016756	Cmah	1	0.490218
ENSMUSG00000017176	Nt5c3b	1	0.498547
ENSMUSG00000017386	Traf4	1	0.63305
ENSMUSG00000017417	Plxdc1	1	0.387281
ENSMUSG00000018102	Hist1h2bc	1	0.53581
ENSMUSG00000018168	Ikzf3	1	0.631272
ENSMUSG00000018446	C1qbp	1	0.573465
ENSMUSG00000018509	Cenpv	1	0.546979
ENSMUSG00000019027	Dnah1	1	0.496549
ENSMUSG00000019080	Mfsd3	1	0.352534
ENSMUSG00000019312	Grb7	1	0.436905
ENSMUSG00000019773	Fbxo5	1	0.497789
ENSMUSG00000019849	Prep	1	0.427983
ENSMUSG00000019996	Map7	1	0.605222
ENSMUSG00000020075	Ddx21	1	0.56227
ENSMUSG00000020116	Pno1	1	0.684789
ENSMUSG00000020140	Lgr5	1	0.416862
ENSMUSG00000020167	Tcf3	1	0.725495
ENSMUSG00000020176	Grb10	1	0.599415
ENSMUSG00000020182	Ddc	1	0.396934
ENSMUSG00000020190	Mknk2	1	0.454599
ENSMUSG00000020297	Nsg2	1	0.680342
ENSMUSG00000020396	Nefh	1	0.713346
ENSMUSG00000020439	Smtn	1	0.284526
ENSMUSG00000020534	Shmt1	1	0.686886
ENSMUSG00000020623	Map2k6	1	0.569313
ENSMUSG00000020648	Dus4l	1	0.778569
ENSMUSG00000020653	Klf11	1	0.285652
ENSMUSG00000020674	Pxdn	1	0.445034
ENSMUSG00000020692	Nle1	1	0.66142
ENSMUSG00000020712	Tcam1	1	0.42596
ENSMUSG00000020766	Galk1	1	0.771825
ENSMUSG00000020834	Dhrs13	1	0.727557
ENSMUSG00000020872	Tac4	1	0.649952
ENSMUSG00000020877	Scrn2	1	0.568677
ENSMUSG00000020889	Nr1d1	1	0.407706
ENSMUSG00000020895	Tmem107	1	0.66587
ENSMUSG00000020949	Fkbp3	1	0.540741
ENSMUSG00000021018	Polr2h	1	0.457089
ENSMUSG00000021048	Mthfd1	1	0.488084
ENSMUSG00000021057	Akap5	1	0.651434
ENSMUSG00000021175	Cdca7l	1	0.731144
ENSMUSG00000021177	Tdp1	1	0.669249
ENSMUSG00000021235	Coq6	1	0.592792
ENSMUSG00000021391	Cenpp	1	0.460587
ENSMUSG00000021418	Rpp40	1	0.794191
ENSMUSG00000021550	2210016F16Rik	1	0.602787
ENSMUSG00000021567	Nkd2	1	0.455707
ENSMUSG00000021692	Dimt1	1	0.741723
ENSMUSG00000021779	Thrb	1	0.396122
ENSMUSG00000021990	Spata13	1	0.270891
ENSMUSG00000021993	Mipep	1	0.796947
ENSMUSG00000022103	Gfra2	1	0.487286
ENSMUSG00000022120	Rnf219	1	0.539726
ENSMUSG00000022241	Tars	1	0.386427
ENSMUSG00000022244	Amacr	1	0.663312
ENSMUSG00000022385	Gtse1	1	0.616991
ENSMUSG00000022422	Dscc1	1	0.497645
ENSMUSG00000022439	Parvg	1	0.439015
ENSMUSG00000022475	Hdac7	1	0.441775
ENSMUSG00000022528	Hes1	1	0.566034
ENSMUSG00000022554	Hgh1	1	0.852942
ENSMUSG00000022571	Pycrl	1	0.512141
ENSMUSG00000022661	Cd200	1	0.66884
ENSMUSG00000022742	Cpox	1	0.441866
ENSMUSG00000022748	Cmss1	1	0.450236
ENSMUSG00000022797	Tfrc	1	0.729032
ENSMUSG00000022802	Lmln	1	0.430216
ENSMUSG00000022814	Umps	1	0.448895
ENSMUSG00000022871	Fetub	1	0.527207
ENSMUSG00000022881	Rfc4	1	0.809079
ENSMUSG00000022962	Gart	1	0.608334
ENSMUSG00000022972	Cfap298	1	0.677885
ENSMUSG00000023092	Fhl1	1	0.608821
ENSMUSG00000023104	Rfc2	1	0.476385
ENSMUSG00000023110	Prmt5	1	0.558443
ENSMUSG00000023243	Kcnk5	1	0.747781
ENSMUSG00000023330	Dtwd1	1	0.612701
ENSMUSG00000023393	Slc17a9	1	0.381604
ENSMUSG00000023959	Clic5	1	0.383283
ENSMUSG00000024013	Fgd2	1	0.386407
ENSMUSG00000024049	Myom1	1	0.497839
ENSMUSG00000024063	Lbh	1	0.289225
ENSMUSG00000024114	Prss41	1	0.585365
ENSMUSG00000024177	Nme4	1	0.804544
ENSMUSG00000024222	Fkbp5	1	0.624495
ENSMUSG00000024353	Mzb1	1	0.565325
ENSMUSG00000024493	Lars	1	0.458214
ENSMUSG00000024593	Megf10	1	0.440641
ENSMUSG00000024640	Psat1	1	0.450918
ENSMUSG00000024645	Timm21	1	0.383879
ENSMUSG00000024664	Fads3	1	0.292674
ENSMUSG00000024665	Fads2	1	0.361753
ENSMUSG00000024669	Cd5	1	0.549738
ENSMUSG00000024726	Carnmt1	1	0.663899
ENSMUSG00000024735	Prpf19	1	0.632296
ENSMUSG00000024810	Il33	1	0.559485
ENSMUSG00000024841	Eif1ad	1	0.449056
ENSMUSG00000024844	Banf1	1	0.465075
ENSMUSG00000024891	Slc29a2	1	0.49025
ENSMUSG00000025007	Aldh18a1	1	0.592651
ENSMUSG00000025014	Dntt	1	0.65641
ENSMUSG00000025089	Gfra1	1	0.618146
ENSMUSG00000025196	Cpn1	1	0.47083
ENSMUSG00000025264	Tsr2	1	0.467133
ENSMUSG00000025558	Dock9	1	0.703001
ENSMUSG00000025722	Wdr73	1	0.809933
ENSMUSG00000025732	Mcrip2	1	0.49088
ENSMUSG00000025764	Jade1	1	0.540184
ENSMUSG00000025780	Itih5	1	0.707162
ENSMUSG00000025867	Cplx2	1	0.736239
ENSMUSG00000025869	Nop16	1	0.562766
ENSMUSG00000025932	Eya1	1	0.32129
ENSMUSG00000026012	Cd28	1	0.433894
ENSMUSG00000026019	Wdr12	1	0.67404
ENSMUSG00000026047	Kdelc1	1	0.513992
ENSMUSG00000026134	Prim2	1	0.67551
ENSMUSG00000026167	Wnt10a	1	0.410173
ENSMUSG00000026187	Xrcc5	1	0.463998
ENSMUSG00000026189	Pecr	1	0.842696
ENSMUSG00000026192	Atic	1	0.80051
ENSMUSG00000026281	Dtymk	1	0.565159
ENSMUSG00000026414	Tnnt2	1	0.741042
ENSMUSG00000026447	Pik3c2b	1	0.431953
ENSMUSG00000026496	Parp1	1	0.677553
ENSMUSG00000026548	Slamf9	1	0.488617
ENSMUSG00000026566	Mpzl1	1	0.565273
ENSMUSG00000026572	Tbx19	1	0.760246
ENSMUSG00000026616	Cr2	1	0.71402
ENSMUSG00000026669	Mcm10	1	0.556605
ENSMUSG00000026709	Dars2	1	0.577353
ENSMUSG00000026798	Coq4	1	0.497076
ENSMUSG00000026885	Ttll11	1	0.439701
ENSMUSG00000026921	Egfl7	1	0.717229
ENSMUSG00000026955	Sapcd2	1	0.689641
ENSMUSG00000026999	Nup35	1	0.461235
ENSMUSG00000027133	Nop10	1	0.510619
ENSMUSG00000027313	Chac1	1	0.318698
ENSMUSG00000027324	Rpusd2	1	0.77205
ENSMUSG00000027368	Dusp2	1	0.409986
ENSMUSG00000027395	Polr1b	1	0.750525
ENSMUSG00000027405	Nop56	1	0.683087
ENSMUSG00000027430	Dtd1	1	0.674468
ENSMUSG00000027452	Acss1	1	0.710716
ENSMUSG00000027510	Rbm38	1	0.512789
ENSMUSG00000027559	Car3	1	0.584065
ENSMUSG00000027752	Exosc8	1	0.53327
ENSMUSG00000027843	Ptpn22	1	0.277557
ENSMUSG00000027863	Cd2	1	0.421145
ENSMUSG00000027985	Lef1	1	0.492533
ENSMUSG00000028082	Sh3d19	1	0.373518
ENSMUSG00000028107	Tars2	1	0.542974
ENSMUSG00000028133	Rwdd3	1	0.613596
ENSMUSG00000028179	Cth	1	0.459609
ENSMUSG00000028214	Gem	1	0.32759
ENSMUSG00000028217	Cdh17	1	0.605543
ENSMUSG00000028318	Polr1e	1	0.434745
ENSMUSG00000028393	Alad	1	0.585242
ENSMUSG00000028455	Stoml2	1	0.622872
ENSMUSG00000028459	Cd72	1	0.445934
ENSMUSG00000028460	Sit1	1	0.351414
ENSMUSG00000028542	Slc6a9	1	0.565352
ENSMUSG00000028549	Itgb3bp	1	0.617662
ENSMUSG00000028687	Mutyh	1	0.651554
ENSMUSG00000028766	Alpl	1	0.503966
ENSMUSG00000028782	Adgrb2	1	0.598126
ENSMUSG00000028784	Spocd1	1	0.404131
ENSMUSG00000028811	Yars	1	0.475094
ENSMUSG00000028964	Park7	1	0.475188
ENSMUSG00000028989	Angptl7	1	0.490265
ENSMUSG00000028991	Mtor	1	0.542473
ENSMUSG00000029093	Sorcs2	1	0.668282
ENSMUSG00000029430	Ran	1	0.463241
ENSMUSG00000029438	Bcl7a	1	0.643372
ENSMUSG00000029446	Psph	1	0.447386
ENSMUSG00000029463	Fam216a	1	0.720978
ENSMUSG00000029464	Gpn3	1	0.620716
ENSMUSG00000029575	Mmab	1	0.438496
ENSMUSG00000029591	Ung	1	0.662649
ENSMUSG00000029602	Rasal1	1	0.429171
ENSMUSG00000029730	Mcm7	1	0.451888
ENSMUSG00000029777	Gars	1	0.454882
ENSMUSG00000029832	Nfe2l3	1	0.378185
ENSMUSG00000029863	Casp2	1	0.419554
ENSMUSG00000030051	Aplf	1	0.607801
ENSMUSG00000030057	Cnbp	1	0.619993
ENSMUSG00000030086	Chchd6	1	0.647381
ENSMUSG00000030263	Lrmp	1	0.643115
ENSMUSG00000030268	Bcat1	1	0.584168
ENSMUSG00000030357	Fkbp4	1	0.82864
ENSMUSG00000030410	Dmwd	1	0.825548
ENSMUSG00000030431	Tmem238	1	0.570933
ENSMUSG00000030493	Faap24	1	0.738499
ENSMUSG00000030577	Cd22	1	0.502934
ENSMUSG00000030724	Cd19	1	0.758586
ENSMUSG00000030745	Il21r	1	0.242623
ENSMUSG00000030750	Nsmce1	1	0.577402
ENSMUSG00000030752	Kdm8	1	0.57924
ENSMUSG00000030785	Cox6a2	1	0.767341
ENSMUSG00000030798	Cd37	1	0.730821
ENSMUSG00000030872	Gga2	1	0.690955
ENSMUSG00000030888	Rrp8	1	0.737514
ENSMUSG00000030956	Fam53b	1	0.54989
ENSMUSG00000030963	Umod	1	0.495094
ENSMUSG00000031024	St5	1	0.62505
ENSMUSG00000031097	Tnni2	1	0.673492
ENSMUSG00000031297	Slc7a3	1	0.582802
ENSMUSG00000031383	Dusp9	1	0.50092
ENSMUSG00000031388	Naa10	1	0.845696
ENSMUSG00000031432	Prps1	1	0.786647
ENSMUSG00000031530	Dusp4	1	0.365312
ENSMUSG00000031562	Dctd	1	0.686609
ENSMUSG00000031629	Cenpu	1	0.491379
ENSMUSG00000031657	Heatr3	1	0.549975
ENSMUSG00000031765	Mt1	1	0.447502
ENSMUSG00000031785	Adgrg1	1	0.560542
ENSMUSG00000031786	Drc7	1	0.60657
ENSMUSG00000031821	Gins2	1	0.663322
ENSMUSG00000031826	Usp10	1	0.45206
ENSMUSG00000031838	Ifi30	1	0.762299
ENSMUSG00000031840	Rab3a	1	0.325147
ENSMUSG00000031917	Nip7	1	0.605518
ENSMUSG00000031976	Urb2	1	0.447806
ENSMUSG00000032023	Jhy	1	0.409064
ENSMUSG00000032053	Pou2af1	1	0.660312
ENSMUSG00000032251	Irak1bp1	1	0.705074
ENSMUSG00000032263	Bckdhb	1	0.456371
ENSMUSG00000032288	Imp3	1	0.482488
ENSMUSG00000032373	Car12	1	0.551325
ENSMUSG00000032400	Zwilch	1	0.553838
ENSMUSG00000032527	Pccb	1	0.253508
ENSMUSG00000032556	Bfsp2	1	0.600848
ENSMUSG00000032769	Trpa1	1	0.486076
ENSMUSG00000032834	Pwp2	1	0.552179
ENSMUSG00000032864	Rag2	1	0.397761
ENSMUSG00000033068	Entpd6	1	0.758989
ENSMUSG00000033107	Rnf125	1	0.635445
ENSMUSG00000033227	Wnt6	1	0.686099
ENSMUSG00000033307	Mif	1	0.462251
ENSMUSG00000033450	Tagap	1	0.404211
ENSMUSG00000033542	Arhgef5	1	0.348159
ENSMUSG00000033722	BC034090	1	0.551862
ENSMUSG00000033762	Recql4	1	0.482083
ENSMUSG00000033900	Map9	1	0.724477
ENSMUSG00000033970	Rfc3	1	0.506654
ENSMUSG00000034203	Chchd4	1	0.679653
ENSMUSG00000034353	Ramp1	1	0.76882
ENSMUSG00000034424	Gcsh	1	0.360335
ENSMUSG00000034485	Uaca	1	0.396662
ENSMUSG00000034659	Tmem109	1	0.45397
ENSMUSG00000034903	Cobll1	1	0.551998
ENSMUSG00000034917	Tjp3	1	0.673987
ENSMUSG00000035000	Dpp4	1	0.418974
ENSMUSG00000035064	Eef2k	1	0.714642
ENSMUSG00000035268	Pkig	1	0.612777
ENSMUSG00000035351	Nup37	1	0.494238
ENSMUSG00000035455	Fignl1	1	0.471178
ENSMUSG00000035456	Prdm8	1	0.434801
ENSMUSG00000035960	Apex1	1	0.619049
ENSMUSG00000036040	Adamtsl2	1	0.401896
ENSMUSG00000036106	Prr5	1	0.46435
ENSMUSG00000036109	Mbnl3	1	0.469288
ENSMUSG00000036411	9530077C05Rik	1	0.679915
ENSMUSG00000036502	Tmem255a	1	0.464345
ENSMUSG00000036526	Card11	1	0.418998
ENSMUSG00000037031	Tspan15	1	0.274387
ENSMUSG00000037138	Aff3	1	0.728732
ENSMUSG00000037275	Gemin5	1	0.497538
ENSMUSG00000037278	Tmem97	1	0.553632
ENSMUSG00000037474	Dtl	1	0.534111
ENSMUSG00000037568	Vash2	1	0.83358
ENSMUSG00000037601	Nme1	1	0.567622
ENSMUSG00000037710	Cisd1	1	0.477719
ENSMUSG00000037754	Ppp1r16b	1	0.566746
ENSMUSG00000037772	Mrpl23	1	0.335343
ENSMUSG00000037846	Rtkn2	1	0.701028
ENSMUSG00000037922	Bank1	1	0.436733
ENSMUSG00000037972	Snn	1	0.286418
ENSMUSG00000037995	Igsf9	1	0.47845
ENSMUSG00000038020	Rapgefl1	1	0.227236
ENSMUSG00000038179	Slamf7	1	0.322199
ENSMUSG00000038233	Fam198a	1	0.712942
ENSMUSG00000038241	Cep250	1	0.359393
ENSMUSG00000038352	Arl5c	1	0.358857
ENSMUSG00000038368	Focad	1	0.449807
ENSMUSG00000038510	Rpf2	1	0.521006
ENSMUSG00000038578	Susd1	1	0.712947
ENSMUSG00000038644	Pold1	1	0.685524
ENSMUSG00000038697	Taf5l	1	0.445732
ENSMUSG00000038721	Hoxb7	1	0.260622
ENSMUSG00000038742	Angptl6	1	0.436736
ENSMUSG00000038838	Vars2	1	0.470502
ENSMUSG00000038880	Mrps34	1	0.658393
ENSMUSG00000039096	Rsad1	1	0.476861
ENSMUSG00000039187	Fanci	1	0.759045
ENSMUSG00000039316	Rftn1	1	0.438624
ENSMUSG00000039640	Mrpl12	1	0.595492
ENSMUSG00000039648	Kyat1	1	0.427885
ENSMUSG00000039676	Capsl	1	0.634128
ENSMUSG00000039748	Exo1	1	0.464302
ENSMUSG00000039774	Galnt12	1	0.722606
ENSMUSG00000039814	Xkr5	1	0.655548
ENSMUSG00000039959	Hip1	1	0.361691
ENSMUSG00000040034	Nup43	1	0.495699
ENSMUSG00000040139	9430038I01Rik	1	0.302882
ENSMUSG00000040247	Tbc1d10c	1	0.402066
ENSMUSG00000040270	Bach2	1	0.576027
ENSMUSG00000040274	Cdk6	1	0.772928
ENSMUSG00000040354	Mars	1	0.4612
ENSMUSG00000040435	Ppp1r15a	1	0.292848
ENSMUSG00000040463	Mybbp1a	1	0.558045
ENSMUSG00000040592	Cd79b	1	0.318209
ENSMUSG00000040618	Pck2	1	0.634197
ENSMUSG00000040621	Gemin8	1	0.71661
ENSMUSG00000040688	Tbl3	1	0.4435
ENSMUSG00000040732	Erg	1	0.495116
ENSMUSG00000041012	Cmtm8	1	0.539049
ENSMUSG00000041187	Prkd2	1	0.468258
ENSMUSG00000041287	Sox15	1	0.5514
ENSMUSG00000041506	Rrp9	1	0.725868
ENSMUSG00000041658	Rragb	1	0.635235
ENSMUSG00000041700	Lhfpl1	1	0.355471
ENSMUSG00000041840	Haus1	1	0.734874
ENSMUSG00000042097	Zfp239	1	0.67408
ENSMUSG00000042155	Klhl23	1	0.736145
ENSMUSG00000042195	Slc35f2	1	0.730837
ENSMUSG00000042210	Abhd14a	1	0.644851
ENSMUSG00000042215	Bag2	1	0.642025
ENSMUSG00000042351	Grap2	1	0.391152
ENSMUSG00000042354	Gnl3	1	0.799746
ENSMUSG00000042462	Dctpp1	1	0.765738
ENSMUSG00000042505	Sdhaf3	1	0.494954
ENSMUSG00000042514	Klhl14	1	0.661304
ENSMUSG00000042671	Rgs8	1	0.460851
ENSMUSG00000042729	Wdr74	1	0.575657
ENSMUSG00000042757	Tmem108	1	0.388698
ENSMUSG00000043110	Lrrn4	1	0.385395
ENSMUSG00000043415	Otud1	1	0.400271
ENSMUSG00000043618	Eif5al3-ps	1	0.388189
ENSMUSG00000044167	Foxo1	1	0.365574
ENSMUSG00000044453	Ffar1	1	0.48289
ENSMUSG00000044854	1700056E22Rik	1	0.483637
ENSMUSG00000045140	Pigw	1	0.648376
ENSMUSG00000045799	Gm9800	1	0.481667
ENSMUSG00000046031	Calhm6	1	0.361584
ENSMUSG00000046157	Tmem229b	1	0.292034
ENSMUSG00000046321	Hs3st2	1	0.250042
ENSMUSG00000046432	Bex3	1	0.580184
ENSMUSG00000046441	Cmtr2	1	0.631985
ENSMUSG00000046668	Cxxc5	1	0.349896
ENSMUSG00000046791	Riox1	1	0.564335
ENSMUSG00000047013	Fbxo41	1	0.668791
ENSMUSG00000047139	Cd24a	1	0.558325
ENSMUSG00000047793	Sned1	1	0.369713
ENSMUSG00000047867	Gimap6	1	0.334512
ENSMUSG00000047911	Npm2	1	0.322688
ENSMUSG00000048489	Depp1	1	0.287552
ENSMUSG00000048938	Nr1h5	1	0.662434
ENSMUSG00000049036	Tmem121	1	0.751523
ENSMUSG00000049235	Gm7324	1	0.472438
ENSMUSG00000049422	Chchd10	1	0.821697
ENSMUSG00000049539	Hist1h1a	1	0.634555
ENSMUSG00000049551	Fzd9	1	0.803768
ENSMUSG00000049577	Zfpm1	1	0.520326
ENSMUSG00000049823	Zbtb12	1	0.8049
ENSMUSG00000049881	2810025M15Rik	1	0.684303
ENSMUSG00000050271	Prag1	1	0.76055
ENSMUSG00000050357	Carmil2	1	0.678881
ENSMUSG00000050556	Kcnb1	1	0.459156
ENSMUSG00000050896	Rtn4rl2	1	0.395196
ENSMUSG00000051319	Mtln	1	0.532991
ENSMUSG00000051329	Nup160	1	0.603814
ENSMUSG00000051339	2900026A02Rik	1	0.396652
ENSMUSG00000051727	Kctd14	1	0.412889
ENSMUSG00000051817	Sox12	1	0.766177
ENSMUSG00000052533	Nup188	1	0.566169
ENSMUSG00000052794	1700030K09Rik	1	0.368331
ENSMUSG00000052949	Rnf157	1	0.512084
ENSMUSG00000053164	Gpr21	1	0.537767
ENSMUSG00000053398	Phgdh	1	0.516769
ENSMUSG00000053702	Nebl	1	0.29789
ENSMUSG00000053801	Grwd1	1	0.565732
ENSMUSG00000054156	Gm4894	1	0.655833
ENSMUSG00000054435	Gimap4	1	0.395248
ENSMUSG00000054641	Mmrn1	1	0.438259
ENSMUSG00000054675	Tmem119	1	0.516128
ENSMUSG00000054766	Set	1	0.623816
ENSMUSG00000054850	Smim10l2a	1	0.473423
ENSMUSG00000055471	Alk	1	0.3228
ENSMUSG00000055491	Pprc1	1	0.577399
ENSMUSG00000055612	Cdca7	1	0.580192
ENSMUSG00000055717	Slain1	1	0.555807
ENSMUSG00000055760	Gemin6	1	0.657436
ENSMUSG00000055884	Fancm	1	0.788367
ENSMUSG00000056209	Npm3	1	0.603026
ENSMUSG00000056215	Lrguk	1	0.388189
ENSMUSG00000056476	Med12l	1	0.625408
ENSMUSG00000056612	Ppp1r14b	1	0.477107
ENSMUSG00000056648	Hoxb8	1	0.410872
ENSMUSG00000056832	Ttc26	1	0.80402
ENSMUSG00000057060	Slc35f3	1	0.579092
ENSMUSG00000057098	Ebf1	1	0.71482
ENSMUSG00000057278	Snrpg	1	0.668425
ENSMUSG00000057337	Chst3	1	0.46185
ENSMUSG00000057497	Fam136a	1	0.75948
ENSMUSG00000057606	Colq	1	0.431163
ENSMUSG00000058392	Rrp1b	1	0.687925
ENSMUSG00000058809	Hspd1-ps3	1	0.388189
ENSMUSG00000059280	Vpreb2	1	0.669478
ENSMUSG00000059305	Vpreb1	1	0.66463
ENSMUSG00000059648	Rnase11	1	0.3973
ENSMUSG00000059743	Fdps	1	0.323823
ENSMUSG00000059824	Dbp	1	0.558597
ENSMUSG00000059895	Ptp4a3	1	0.699911
ENSMUSG00000059994	Fcrl1	1	0.415739
ENSMUSG00000060019	Gm10073	1	0.47378
ENSMUSG00000060098	Prmt7	1	0.597643
ENSMUSG00000060470	Adgrg3	1	0.484046
ENSMUSG00000060512	0610040J01Rik	1	0.381384
ENSMUSG00000060548	Tnfrsf19	1	0.443833
ENSMUSG00000060950	Trmt61a	1	0.469379
ENSMUSG00000061024	Rrs1	1	0.578818
ENSMUSG00000061311	Rag1	1	0.397966
ENSMUSG00000061410	Zcchc14	1	0.28487
ENSMUSG00000061702	Tmem91	1	0.707033
ENSMUSG00000062480	Acat3	1	0.366104
ENSMUSG00000062937	Mtap	1	0.651591
ENSMUSG00000063021	Hist1h2ak	1	0.483165
ENSMUSG00000063320	1190007I07Rik	1	0.767795
ENSMUSG00000063455	D630045J12Rik	1	0.745492
ENSMUSG00000063646	Jakmip1	1	0.424466
ENSMUSG00000064264	Zfp428	1	0.700557
ENSMUSG00000064284	Cdpf1	1	0.320596
ENSMUSG00000065147	Snora31	1	0.379923
ENSMUSG00000065738	Gm24494	1	0.468589
ENSMUSG00000066637	Ttc32	1	0.609405
ENSMUSG00000066643	Wdr35	1	0.417248
ENSMUSG00000066705	Fxyd6	1	0.72764
ENSMUSG00000068105	Tnfrsf13c	1	0.254882
ENSMUSG00000068323	Slc4a5	1	0.392117
ENSMUSG00000068407	Rnase12	1	0.439772
ENSMUSG00000068417	Pnp2	1	0.81206
ENSMUSG00000068735	Trp53i11	1	0.515656
ENSMUSG00000069267	Hist1h3b	1	0.622331
ENSMUSG00000069270	Hist1h2ac	1	0.579398
ENSMUSG00000069274	Hist1h4f	1	0.510839
ENSMUSG00000069302	Hist1h2ah	1	0.541785
ENSMUSG00000071064	Zfp827	1	0.450904
ENSMUSG00000071470	Ccnb1ip1	1	0.616166
ENSMUSG00000071478	Hist1h2ad	1	0.654461
ENSMUSG00000071516	Hist1h2ai	1	0.598805
ENSMUSG00000072618	Gm10384	1	0.460037
ENSMUSG00000072919	Noxred1	1	0.659631
ENSMUSG00000073002	Vamp5	1	0.259336
ENSMUSG00000073609	D2hgdh	1	0.535821
ENSMUSG00000073775	Kti12	1	0.518717
ENSMUSG00000074129	Rpl13a	1	0.58603
ENSMUSG00000074182	Znhit6	1	0.625059
ENSMUSG00000074480	Mex3a	1	0.572268
ENSMUSG00000074923	Pak6	1	0.48289
ENSMUSG00000075012	Fjx1	1	0.329646
ENSMUSG00000075289	Carns1	1	0.734617
ENSMUSG00000075370	Igll1	1	0.749771
ENSMUSG00000076431	Sox4	1	0.39404
ENSMUSG00000076437	Selenoh	1	0.74757
ENSMUSG00000076617	Ighm	1	0.554557
ENSMUSG00000076666	Ighv14-4	1	0.43201
ENSMUSG00000078202	Nrarp	1	0.68395
ENSMUSG00000078768	Zfp566	1	0.693396
ENSMUSG00000078789	Dph1	1	0.680383
ENSMUSG00000079033	Mef2b	1	0.38181
ENSMUSG00000079109	Pms2	1	0.557025
ENSMUSG00000079606	Gm595	1	0.524582
ENSMUSG00000080950	Gm7278	1	0.690878
ENSMUSG00000081729	Hspa9-ps1	1	0.388189
ENSMUSG00000081999	Gm13461	1	0.82892
ENSMUSG00000082988	Gm5903	1	0.382124
ENSMUSG00000083626	Gm4459	1	0.626117
ENSMUSG00000085355	3010003L21Rik	1	0.662601
ENSMUSG00000085762	Lrrc75aos2	1	0.645605
ENSMUSG00000086211	Gm12462	1	0.609155
ENSMUSG00000086266	Igf2os	1	0.660195
ENSMUSG00000090164	BC035044	1	0.631647
ENSMUSG00000090273	Prr22	1	0.609778
ENSMUSG00000090290	Tarbp1	1	0.650155
ENSMUSG00000091405	Hist2h4	1	0.463891
ENSMUSG00000091478	Gm10039	1	0.304422
ENSMUSG00000094787	Ighv1-54	1	0.51829
ENSMUSG00000095105	Edaradd	1	0.309382
ENSMUSG00000095478	Gm9824	1	0.388189
ENSMUSG00000095519	Ighv1-66	1	0.360571
ENSMUSG00000095567	Noc2l	1	0.555206
ENSMUSG00000096499	Ighv1-5	1	0.697209
ENSMUSG00000096965	3300005D01Rik	1	0.433878
ENSMUSG00000097259	Gm26766	1	0.457677
ENSMUSG00000097368	Gm10390	1	0.435515
ENSMUSG00000097412	1810014B01Rik	1	0.540413
ENSMUSG00000097785	B230217O12Rik	1	0.474212
ENSMUSG00000097816	Gm26811	1	0.629034
ENSMUSG00000097908	4933404O12Rik	1	0.802834
ENSMUSG00000098985	Gm27219	1	0.388189
ENSMUSG00000099528	2410012E07Rik	1	0.631408
ENSMUSG00000100078	Gm6170	1	0.413862
ENSMUSG00000100210	Hist1h3f	1	0.451579
ENSMUSG00000101892	9130401M01Rik	1	0.469424
ENSMUSG00000102775	Gm38160	1	0.545771
ENSMUSG00000103995	5730488B01Rik	1	0.483719
ENSMUSG00000104213	Ighd	1	0.61428
ENSMUSG00000104496	Gm5837	1	0.388189
ENSMUSG00000104612	Gm42449	1	0.714179
ENSMUSG00000104960	Snhg8	1	0.561306
ENSMUSG00000106086	Gm43352	1	0.526241
ENSMUSG00000106847	Peg13	1	0.292787
ENSMUSG00000107106	Gm43760	1	0.472218
ENSMUSG00000107383	Gm4366	1	0.388189
ENSMUSG00000107761	2010008C14Rik	1	0.380958
ENSMUSG00000109324	Prmt1	1	0.740507
ENSMUSG00000109684	Gm45745	1	0.390461
ENSMUSG00000109704	Gm38414	1	0.510367
ENSMUSG00000110178	Gm33831	1	0.418785
ENSMUSG00000110195	Pde2a	1	0.603489
ENSMUSG00000110266	Gm32742	1	0.784116
ENSMUSG00000110279	Gm45552	1	0.450156
ENSMUSG00000110331	Nudc-ps1	1	0.314211
ENSMUSG00000110426	Gm45757	1	0.361296
ENSMUSG00000111422	1700027J07Rik	1	0.661527
ENSMUSG00000111877	Gm6477	1	0.725323
ENSMUSG00000112347	Gm47257	1	0.463803
ENSMUSG00000112825	Gm9118	1	0.615795
ENSMUSG00000115338	Pnp	1	0.514494
ENSMUSG00000115783	Bc1	1	0.259939
ENSMUSG00000117613	AC102342.2	1	0.341564
ENSMUSG00000117730	AC115117.1	1	0.659347
ENSMUSG00000118358	AC141471.6	1	0.367313
ENSMUSG00000000058	Cav2	2	0.280562
ENSMUSG00000000078	Klf6	2	0.513869
ENSMUSG00000000204	Slfn4	2	0.791472
ENSMUSG00000000247	Lhx2	2	0.254002
ENSMUSG00000000275	Trim25	2	0.642847
ENSMUSG00000000385	Tmprss2	2	0.922817
ENSMUSG00000000386	Mx1	2	0.805345
ENSMUSG00000000530	Acvrl1	2	0.499088
ENSMUSG00000000682	Cd52	2	0.821118
ENSMUSG00000000732	Icosl	2	0.808997
ENSMUSG00000000957	Mmp14	2	0.405701
ENSMUSG00000000982	Ccl3	2	0.647376
ENSMUSG00000000983	Wfdc18	2	0.779679
ENSMUSG00000001020	S100a4	2	0.842366
ENSMUSG00000001128	Cfp	2	0.809065
ENSMUSG00000001156	Mxd1	2	0.769485
ENSMUSG00000002076	Hsf2bp	2	0.852426
ENSMUSG00000002204	Napsa	2	0.875884
ENSMUSG00000002227	Mov10	2	0.934294
ENSMUSG00000002233	Rhoc	2	0.933064
ENSMUSG00000002307	Daxx	2	0.877219
ENSMUSG00000002602	Axl	2	0.779679
ENSMUSG00000002699	Lcp2	2	0.603003
ENSMUSG00000002944	Cd36	2	0.756739
ENSMUSG00000003206	Ebi3	2	0.876933
ENSMUSG00000003420	Fcgrt	2	0.858596
ENSMUSG00000004044	Cavin1	2	0.818618
ENSMUSG00000004187	Kifc2	2	0.675558
ENSMUSG00000004207	Psap	2	0.476741
ENSMUSG00000004952	Rasa4	2	0.671878
ENSMUSG00000005413	Hmox1	2	0.369383
ENSMUSG00000005800	Mmp8	2	0.924736
ENSMUSG00000005824	Tnfsf14	2	0.846729
ENSMUSG00000006418	Rnf114	2	0.508111
ENSMUSG00000006462	A530013C23Rik	2	0.307576
ENSMUSG00000006930	Hap1	2	0.822762
ENSMUSG00000007837	Prrg2	2	0.479007
ENSMUSG00000007891	Ctsd	2	0.479004
ENSMUSG00000009035	Tmem184b	2	0.925989
ENSMUSG00000009292	Trpm2	2	0.921568
ENSMUSG00000009687	Fxyd5	2	0.436219
ENSMUSG00000009739	Pou6f1	2	0.501433
ENSMUSG00000010307	Tmem86a	2	0.744913
ENSMUSG00000010342	Tex14	2	0.904691
ENSMUSG00000011008	Mcoln2	2	0.911728
ENSMUSG00000012519	Mlkl	2	0.848872
ENSMUSG00000015243	Abca1	2	0.802555
ENSMUSG00000015312	Gadd45b	2	0.723615
ENSMUSG00000015850	Adamtsl4	2	0.657322
ENSMUSG00000015947	Fcgr1	2	0.912194
ENSMUSG00000016327	Atp1b4	2	0.904691
ENSMUSG00000016496	Cd274	2	0.513944
ENSMUSG00000016534	Lamp2	2	0.915434
ENSMUSG00000017412	Cacnb4	2	0.755567
ENSMUSG00000017652	Cd40	2	0.956971
ENSMUSG00000017737	Mmp9	2	0.949848
ENSMUSG00000017740	Slc12a5	2	0.864923
ENSMUSG00000017760	Ctsa	2	0.872862
ENSMUSG00000017830	Dhx58	2	0.666409
ENSMUSG00000017929	B4galt5	2	0.810521
ENSMUSG00000018167	Stard3	2	0.615443
ENSMUSG00000018427	Ypel2	2	0.431388
ENSMUSG00000018774	Cd68	2	0.818756
ENSMUSG00000018899	Irf1	2	0.907485
ENSMUSG00000018927	Ccl6	2	0.859932
ENSMUSG00000018930	Ccl4	2	0.907891
ENSMUSG00000019055	Plod1	2	0.58016
ENSMUSG00000019088	Dnase1l1	2	0.809438
ENSMUSG00000019302	Atp6v0a1	2	0.458975
ENSMUSG00000019818	Cd164	2	0.706044
ENSMUSG00000019850	Tnfaip3	2	0.401233
ENSMUSG00000019947	Arid5b	2	0.37805
ENSMUSG00000019990	Pde7b	2	0.843517
ENSMUSG00000020023	Tmcc3	2	0.709801
ENSMUSG00000020097	Sgpl1	2	0.399636
ENSMUSG00000020100	Slc29a3	2	0.760181
ENSMUSG00000020134	Peli1	2	0.442128
ENSMUSG00000020326	Ccng1	2	0.620052
ENSMUSG00000020423	Btg2	2	0.39902
ENSMUSG00000020585	Laptm4a	2	0.834388
ENSMUSG00000020620	Abca8b	2	0.875911
ENSMUSG00000020638	Cmpk2	2	0.765265
ENSMUSG00000020641	Rsad2	2	0.788371
ENSMUSG00000020818	Mfsd11	2	0.442204
ENSMUSG00000020883	Fbxl20	2	0.682208
ENSMUSG00000020901	Pik3r5	2	0.519715
ENSMUSG00000021125	Arg2	2	0.524355
ENSMUSG00000021242	Npc2	2	0.937035
ENSMUSG00000021250	Fos	2	0.558446
ENSMUSG00000021423	Ly86	2	0.780553
ENSMUSG00000021589	Rhobtb3	2	0.745407
ENSMUSG00000021614	Vcan	2	0.747979
ENSMUSG00000021624	Cd180	2	0.331868
ENSMUSG00000021675	F2rl2	2	0.581437
ENSMUSG00000021725	Parp8	2	0.742405
ENSMUSG00000021809	Nudt13	2	0.490041
ENSMUSG00000021939	Ctsb	2	0.934813
ENSMUSG00000022014	Epsti1	2	0.876668
ENSMUSG00000022108	Itm2b	2	0.773566
ENSMUSG00000022123	Scel	2	0.916128
ENSMUSG00000022220	Adcy4	2	0.660073
ENSMUSG00000022500	Litaf	2	0.545068
ENSMUSG00000022508	Bcl6	2	0.351979
ENSMUSG00000022548	Apod	2	0.779679
ENSMUSG00000022564	Grina	2	0.861562
ENSMUSG00000022586	Ly6i	2	0.740363
ENSMUSG00000022587	Ly6e	2	0.574218
ENSMUSG00000022636	Alcam	2	0.375931
ENSMUSG00000022686	B3gnt5	2	0.305352
ENSMUSG00000022867	Usp25	2	0.612062
ENSMUSG00000022901	Cd86	2	0.821004
ENSMUSG00000022906	Parp9	2	0.634922
ENSMUSG00000022964	Tmem50b	2	0.320401
ENSMUSG00000023341	Mx2	2	0.879892
ENSMUSG00000023349	Clec4n	2	0.809436
ENSMUSG00000023495	Pcbp4	2	0.448009
ENSMUSG00000023947	Nfkbie	2	0.850855
ENSMUSG00000024014	Pim1	2	0.69447
ENSMUSG00000024079	Eif2ak2	2	0.649523
ENSMUSG00000024190	Dusp1	2	0.683099
ENSMUSG00000024300	Myo1f	2	0.570862
ENSMUSG00000024308	Tapbp	2	0.930723
ENSMUSG00000024347	Psd2	2	0.837449
ENSMUSG00000024397	Aif1	2	0.691229
ENSMUSG00000024437	Gm8615	2	0.490362
ENSMUSG00000024451	Arap3	2	0.825331
ENSMUSG00000024521	Pmaip1	2	0.878816
ENSMUSG00000024610	Cd74	2	0.836258
ENSMUSG00000024621	Csf1r	2	0.469067
ENSMUSG00000024661	Fth1	2	0.924504
ENSMUSG00000024679	Ms4a6d	2	0.779679
ENSMUSG00000024696	Lpxn	2	0.649365
ENSMUSG00000024786	Majin	2	0.814369
ENSMUSG00000024885	Aldh3b1	2	0.497059
ENSMUSG00000024887	Asah2	2	0.909278
ENSMUSG00000024897	Apba1	2	0.814661
ENSMUSG00000025044	Msr1	2	0.792527
ENSMUSG00000025058	5430427O19Rik	2	0.84846
ENSMUSG00000025104	Hdgfl3	2	0.430518
ENSMUSG00000025165	Sectm1a	2	0.790483
ENSMUSG00000025232	Hexa	2	0.503395
ENSMUSG00000025279	Dnase1l3	2	0.618471
ENSMUSG00000025355	Mmp19	2	0.922206
ENSMUSG00000025473	Adam8	2	0.896255
ENSMUSG00000025491	Ifitm1	2	0.871683
ENSMUSG00000025492	Ifitm3	2	0.862302
ENSMUSG00000025498	Irf7	2	0.80955
ENSMUSG00000025515	Muc2	2	0.779679
ENSMUSG00000025647	Shisa5	2	0.865177
ENSMUSG00000025702	44628	2	0.408928
ENSMUSG00000025746	Il6	2	0.896874
ENSMUSG00000025804	Ccr1	2	0.71837
ENSMUSG00000025877	Hk3	2	0.824587
ENSMUSG00000025911	Adhfe1	2	0.648647
ENSMUSG00000026088	Mitd1	2	0.822506
ENSMUSG00000026104	Stat1	2	0.908161
ENSMUSG00000026107	Nabp1	2	0.347808
ENSMUSG00000026123	Plekhb2	2	0.740828
ENSMUSG00000026158	Ogfrl1	2	0.953201
ENSMUSG00000026170	Cyp27a1	2	0.597921
ENSMUSG00000026222	Sp100	2	0.896892
ENSMUSG00000026321	Tnfrsf11a	2	0.828849
ENSMUSG00000026357	Rgs18	2	0.845482
ENSMUSG00000026358	Rgs1	2	0.692193
ENSMUSG00000026360	Rgs2	2	0.49956
ENSMUSG00000026466	Tor1aip1	2	0.805354
ENSMUSG00000026471	Mr1	2	0.410674
ENSMUSG00000026525	Opn3	2	0.640811
ENSMUSG00000026535	Ifi202b	2	0.813568
ENSMUSG00000026536	Ifi211	2	0.881403
ENSMUSG00000026571	Dcaf6	2	0.722733
ENSMUSG00000026579	F5	2	0.590466
ENSMUSG00000026580	Selp	2	0.880645
ENSMUSG00000026628	Atf3	2	0.703517
ENSMUSG00000026656	Fcgr2b	2	0.497987
ENSMUSG00000026657	Frmd4a	2	0.834002
ENSMUSG00000026712	Mrc1	2	0.384038
ENSMUSG00000026748	Plxdc2	2	0.807003
ENSMUSG00000026815	Gfi1b	2	0.24663
ENSMUSG00000026821	Ralgds	2	0.885946
ENSMUSG00000026829	Gbgt1	2	0.837449
ENSMUSG00000026833	Olfm1	2	0.819075
ENSMUSG00000026896	Ifih1	2	0.942937
ENSMUSG00000027068	Dhrs9	2	0.830907
ENSMUSG00000027078	Ube2l6	2	0.85448
ENSMUSG00000027219	Slc28a2	2	0.697609
ENSMUSG00000027244	Atg13	2	0.574713
ENSMUSG00000027293	Ehd4	2	0.544946
ENSMUSG00000027318	Adam33	2	0.836054
ENSMUSG00000027322	Siglec1	2	0.780415
ENSMUSG00000027366	Sppl2a	2	0.528397
ENSMUSG00000027381	Bcl2l11	2	0.512728
ENSMUSG00000027447	Cst3	2	0.811424
ENSMUSG00000027514	Zbp1	2	0.810905
ENSMUSG00000027580	Helz2	2	0.660736
ENSMUSG00000027639	Samhd1	2	0.890173
ENSMUSG00000027646	Src	2	0.828162
ENSMUSG00000027790	Sis	2	0.662345
ENSMUSG00000027951	Adar	2	0.474871
ENSMUSG00000028011	Tdo2	2	0.735382
ENSMUSG00000028037	Ifi44	2	0.786112
ENSMUSG00000028076	Cd1d1	2	0.655127
ENSMUSG00000028108	Ecm1	2	0.52119
ENSMUSG00000028121	Bcar3	2	0.408785
ENSMUSG00000028137	Celf3	2	0.305519
ENSMUSG00000028207	Asph	2	0.687548
ENSMUSG00000028211	Trp53inp1	2	0.658
ENSMUSG00000028268	Gbp3	2	0.531952
ENSMUSG00000028270	Gbp2	2	0.730364
ENSMUSG00000028278	Rragd	2	0.229193
ENSMUSG00000028337	Coro2a	2	0.667491
ENSMUSG00000028381	Ugcg	2	0.268047
ENSMUSG00000028581	Laptm5	2	0.649116
ENSMUSG00000028657	Ppt1	2	0.558861
ENSMUSG00000028673	Fuca1	2	0.762682
ENSMUSG00000028874	Fgr	2	0.66803
ENSMUSG00000028894	Inpp5b	2	0.636715
ENSMUSG00000029082	Bst1	2	0.8964
ENSMUSG00000029178	Klf3	2	0.274756
ENSMUSG00000029291	Rufy3	2	0.303264
ENSMUSG00000029298	Gbp9	2	0.786704
ENSMUSG00000029304	Spp1	2	0.917418
ENSMUSG00000029322	Plac8	2	0.747066
ENSMUSG00000029338	Antxr2	2	0.365747
ENSMUSG00000029392	Rilpl1	2	0.760275
ENSMUSG00000029403	Cdkl2	2	0.45322
ENSMUSG00000029553	Tfec	2	0.506627
ENSMUSG00000029561	Oasl2	2	0.826871
ENSMUSG00000029605	Oas1b	2	0.812049
ENSMUSG00000029650	Slc46a3	2	0.945297
ENSMUSG00000029798	Herc6	2	0.870974
ENSMUSG00000029816	Gpnmb	2	0.779679
ENSMUSG00000029915	Clec5a	2	0.884936
ENSMUSG00000029925	Tbxas1	2	0.779745
ENSMUSG00000029998	Pcyox1	2	0.550923
ENSMUSG00000030101	Sumf1	2	0.843054
ENSMUSG00000030107	Usp18	2	0.896855
ENSMUSG00000030137	Tuba8	2	0.739607
ENSMUSG00000030142	Clec4e	2	0.8721
ENSMUSG00000030144	Clec4d	2	0.857545
ENSMUSG00000030157	Clec2d	2	0.870166
ENSMUSG00000030187	Klra2	2	0.855984
ENSMUSG00000030214	Plbd1	2	0.742272
ENSMUSG00000030223	Ptpro	2	0.779679
ENSMUSG00000030329	Pianp	2	0.401737
ENSMUSG00000030427	Lilra6	2	0.922448
ENSMUSG00000030465	Psd3	2	0.782068
ENSMUSG00000030579	Tyrobp	2	0.883488
ENSMUSG00000030589	Rasgrp4	2	0.790905
ENSMUSG00000030699	Tbx6	2	0.481793
ENSMUSG00000030711	Sult1a1	2	0.49608
ENSMUSG00000030729	Pgm2l1	2	0.529592
ENSMUSG00000030786	Itgam	2	0.838404
ENSMUSG00000030789	Itgax	2	0.41442
ENSMUSG00000030921	Trim30a	2	0.713926
ENSMUSG00000030922	Lyrm1	2	0.630872
ENSMUSG00000030966	Trim21	2	0.679588
ENSMUSG00000030990	Pgap2	2	0.457667
ENSMUSG00000031137	Fgf13	2	0.355071
ENSMUSG00000031138	F9	2	0.676552
ENSMUSG00000031258	Xkrx	2	0.291958
ENSMUSG00000031266	Gla	2	0.715614
ENSMUSG00000031303	Map3k15	2	0.823257
ENSMUSG00000031304	Il2rg	2	0.569801
ENSMUSG00000031337	Mtm1	2	0.531736
ENSMUSG00000031367	Ap1s2	2	0.403302
ENSMUSG00000031397	Tktl1	2	0.669552
ENSMUSG00000031447	Lamp1	2	0.758565
ENSMUSG00000031539	Ap3m2	2	0.566162
ENSMUSG00000031613	Hpgd	2	0.793837
ENSMUSG00000031639	Tlr3	2	0.78401
ENSMUSG00000031709	Tbc1d9	2	0.79753
ENSMUSG00000031808	Slc27a1	2	0.420634
ENSMUSG00000031898	Dpep3	2	0.900778
ENSMUSG00000031925	Maml2	2	0.405484
ENSMUSG00000032000	Birc3	2	0.507605
ENSMUSG00000032036	Kirrel3	2	0.812507
ENSMUSG00000032038	St3gal4	2	0.757266
ENSMUSG00000032122	Slc37a2	2	0.7861
ENSMUSG00000032194	Kank2	2	0.468038
ENSMUSG00000032425	Zfp949	2	0.425909
ENSMUSG00000032440	Tgfbr2	2	0.591214
ENSMUSG00000032489	Kif9	2	0.695697
ENSMUSG00000032549	Rab6b	2	0.426003
ENSMUSG00000032578	Cish	2	0.757968
ENSMUSG00000032596	Uba7	2	0.723794
ENSMUSG00000032649	Colgalt2	2	0.827305
ENSMUSG00000032661	Oas3	2	0.833366
ENSMUSG00000032690	Oas2	2	0.909376
ENSMUSG00000032712	Resf1	2	0.690294
ENSMUSG00000032841	Prr5l	2	0.92698
ENSMUSG00000033316	Galnt9	2	0.480485
ENSMUSG00000033355	Rtp4	2	0.789219
ENSMUSG00000033487	Fndc3a	2	0.644318
ENSMUSG00000033581	Igf2bp2	2	0.37224
ENSMUSG00000033705	Stard9	2	0.866291
ENSMUSG00000033740	St18	2	0.591771
ENSMUSG00000033777	Tlr13	2	0.836732
ENSMUSG00000033880	Lgals3bp	2	0.792084
ENSMUSG00000034035	Ccdc17	2	0.318794
ENSMUSG00000034118	Tpst1	2	0.277776
ENSMUSG00000034219	44818	2	0.779679
ENSMUSG00000034422	Parp14	2	0.935363
ENSMUSG00000034459	Ifit1	2	0.817944
ENSMUSG00000034570	Inpp5j	2	0.750257
ENSMUSG00000034641	Cd300ld	2	0.713418
ENSMUSG00000034647	Ankrd12	2	0.229292
ENSMUSG00000034707	Gns	2	0.654826
ENSMUSG00000034708	Grn	2	0.900967
ENSMUSG00000034714	Ttyh2	2	0.930701
ENSMUSG00000034724	Cnot6l	2	0.712309
ENSMUSG00000034751	Mast4	2	0.539795
ENSMUSG00000034833	Tespa1	2	0.746426
ENSMUSG00000034854	Mfsd12	2	0.68234
ENSMUSG00000034855	Cxcl10	2	0.779679
ENSMUSG00000034947	Tmem106a	2	0.932516
ENSMUSG00000034987	Hrh2	2	0.556995
ENSMUSG00000035158	Mitf	2	0.458215
ENSMUSG00000035165	Kcne3	2	0.45458
ENSMUSG00000035179	Ppp1r32	2	0.593333
ENSMUSG00000035208	Slfn8	2	0.860341
ENSMUSG00000035279	Ssc5d	2	0.779679
ENSMUSG00000035373	Ccl7	2	0.83028
ENSMUSG00000035385	Ccl2	2	0.770843
ENSMUSG00000035517	Tdrd7	2	0.443804
ENSMUSG00000035547	Capn5	2	0.852275
ENSMUSG00000035673	Sbno2	2	0.281255
ENSMUSG00000035678	Tnfsf9	2	0.880634
ENSMUSG00000035692	Isg15	2	0.820539
ENSMUSG00000035929	H2-Q4	2	0.872864
ENSMUSG00000036086	Zranb3	2	0.877998
ENSMUSG00000036103	Colec12	2	0.60259
ENSMUSG00000036304	Zdhhc23	2	0.265237
ENSMUSG00000036362	P2ry13	2	0.351501
ENSMUSG00000036412	Arsi	2	0.554435
ENSMUSG00000036469	44621	2	0.70424
ENSMUSG00000036478	Btg1	2	0.75915
ENSMUSG00000036636	Clcn7	2	0.370099
ENSMUSG00000036769	Wdr44	2	0.471925
ENSMUSG00000036908	Unc93b1	2	0.786844
ENSMUSG00000037321	Tap1	2	0.605944
ENSMUSG00000037405	Icam1	2	0.412142
ENSMUSG00000037649	H2-DMa	2	0.639271
ENSMUSG00000037731	Themis2	2	0.841236
ENSMUSG00000037816	Fbxw17	2	0.880656
ENSMUSG00000037849	Ifi206	2	0.796092
ENSMUSG00000037860	Aim2	2	0.451245
ENSMUSG00000037921	Ddx60	2	0.878277
ENSMUSG00000037992	Rara	2	0.408142
ENSMUSG00000037997	Parp11	2	0.817389
ENSMUSG00000038151	Prdm1	2	0.505064
ENSMUSG00000038173	Enpp6	2	0.822424
ENSMUSG00000038178	Slc43a2	2	0.369306
ENSMUSG00000038280	Ostm1	2	0.815002
ENSMUSG00000038393	Txnip	2	0.955197
ENSMUSG00000038612	Mcl1	2	0.393067
ENSMUSG00000038642	Ctss	2	0.761591
ENSMUSG00000038774	Ascc3	2	0.942255
ENSMUSG00000038843	Gcnt1	2	0.66011
ENSMUSG00000038963	Slco4a1	2	0.54996
ENSMUSG00000039217	Il18	2	0.85398
ENSMUSG00000039236	Isg20	2	0.849
ENSMUSG00000039304	Tnfsf10	2	0.743156
ENSMUSG00000039361	Picalm	2	0.359691
ENSMUSG00000039456	Morc3	2	0.526197
ENSMUSG00000039497	Dse	2	0.362904
ENSMUSG00000039501	Znfx1	2	0.94221
ENSMUSG00000039531	Zup1	2	0.651904
ENSMUSG00000039552	Rsph4a	2	0.936044
ENSMUSG00000039697	Ncoa7	2	0.610138
ENSMUSG00000039699	Batf2	2	0.794077
ENSMUSG00000039783	Kmo	2	0.704003
ENSMUSG00000039853	Trim14	2	0.482775
ENSMUSG00000039899	Fgl2	2	0.829919
ENSMUSG00000039997	Ifi203	2	0.879698
ENSMUSG00000040033	Stat2	2	0.925967
ENSMUSG00000040133	Gpr176	2	0.725599
ENSMUSG00000040152	Thbs1	2	0.867049
ENSMUSG00000040229	Gpr34	2	0.440305
ENSMUSG00000040249	Lrp1	2	0.403104
ENSMUSG00000040253	Gbp7	2	0.769693
ENSMUSG00000040296	Ddx58	2	0.886644
ENSMUSG00000040428	Plekha4	2	0.407583
ENSMUSG00000040483	Xaf1	2	0.920473
ENSMUSG00000040522	Tlr8	2	0.848512
ENSMUSG00000040552	C3ar1	2	0.800591
ENSMUSG00000040584	Abcb1a	2	0.394778
ENSMUSG00000040613	Apobec1	2	0.930934
ENSMUSG00000040624	Plekhg1	2	0.495352
ENSMUSG00000040710	St8sia4	2	0.906909
ENSMUSG00000040747	Cd53	2	0.394737
ENSMUSG00000040751	Lat2	2	0.887281
ENSMUSG00000040997	Abhd4	2	0.533137
ENSMUSG00000041115	Iqsec2	2	0.862555
ENSMUSG00000041202	Pla2g2d	2	0.764051
ENSMUSG00000041439	Mfsd6	2	0.343379
ENSMUSG00000041827	Oasl1	2	0.867153
ENSMUSG00000041828	Abca8a	2	0.659775
ENSMUSG00000041836	Ptpre	2	0.795673
ENSMUSG00000041936	Agrn	2	0.53974
ENSMUSG00000041959	S100a10	2	0.733017
ENSMUSG00000041974	Spidr	2	0.742926
ENSMUSG00000042066	Tmcc2	2	0.882998
ENSMUSG00000042129	Rassf4	2	0.816041
ENSMUSG00000042284	Itga1	2	0.553787
ENSMUSG00000042726	Trafd1	2	0.742731
ENSMUSG00000042759	Apobr	2	0.853726
ENSMUSG00000043263	Ifi209	2	0.513018
ENSMUSG00000043336	Filip1l	2	0.891948
ENSMUSG00000043740	B430306N03Rik	2	0.915402
ENSMUSG00000043832	Clec4a3	2	0.758505
ENSMUSG00000043939	A530064D06Rik	2	0.826795
ENSMUSG00000044583	Tlr7	2	0.794854
ENSMUSG00000044703	Phf11a	2	0.822101
ENSMUSG00000044724	Gpr152	2	0.385682
ENSMUSG00000044786	Zfp36	2	0.396581
ENSMUSG00000044811	Cd300c2	2	0.859883
ENSMUSG00000044827	Tlr1	2	0.592227
ENSMUSG00000044952	Kctd21	2	0.713827
ENSMUSG00000045092	S1pr1	2	0.673036
ENSMUSG00000045322	Tlr9	2	0.743031
ENSMUSG00000045381	Olfr433	2	0.801385
ENSMUSG00000045502	Hcar2	2	0.378814
ENSMUSG00000045817	Zfp36l2	2	0.274022
ENSMUSG00000045868	Gvin1	2	0.949013
ENSMUSG00000045932	Ifit2	2	0.781161
ENSMUSG00000046168	Kcnrg	2	0.512986
ENSMUSG00000046245	Pilra	2	0.842344
ENSMUSG00000046280	She	2	0.375473
ENSMUSG00000046318	Ccbe1	2	0.56477
ENSMUSG00000046456	Tmem150b	2	0.704979
ENSMUSG00000046718	Bst2	2	0.854034
ENSMUSG00000046805	Mpeg1	2	0.902287
ENSMUSG00000046879	Irgm1	2	0.873638
ENSMUSG00000046908	Ltb4r1	2	0.832568
ENSMUSG00000047048	Olfr432	2	0.684808
ENSMUSG00000047098	Rnf31	2	0.440385
ENSMUSG00000047180	Neurl3	2	0.679066
ENSMUSG00000047250	Ptgs1	2	0.269633
ENSMUSG00000047562	Mmp10	2	0.568759
ENSMUSG00000047592	Nxpe5	2	0.904818
ENSMUSG00000047669	Msl3l2	2	0.596356
ENSMUSG00000047735	Samd9l	2	0.850207
ENSMUSG00000048249	Crebrf	2	0.670927
ENSMUSG00000048440	Cyp4f16	2	0.492195
ENSMUSG00000048534	Jaml	2	0.638834
ENSMUSG00000048612	Myof	2	0.645013
ENSMUSG00000048621	Gm6377	2	0.434606
ENSMUSG00000048772	Tmem53	2	0.640776
ENSMUSG00000048852	Gm12185	2	0.477784
ENSMUSG00000049103	Ccr2	2	0.825505
ENSMUSG00000049130	C5ar1	2	0.61712
ENSMUSG00000049502	Dtx3l	2	0.897142
ENSMUSG00000049723	Mmp12	2	0.785197
ENSMUSG00000049988	Lrrc25	2	0.440803
ENSMUSG00000050578	Mmp13	2	0.819659
ENSMUSG00000050675	Gp1ba	2	0.290584
ENSMUSG00000050936	Gm42743	2	0.691332
ENSMUSG00000051498	Tlr6	2	0.491258
ENSMUSG00000051790	Nlgn2	2	0.662922
ENSMUSG00000051984	Sec31b	2	0.860631
ENSMUSG00000052336	Cx3cr1	2	0.906968
ENSMUSG00000052477	C130026I21Rik	2	0.812347
ENSMUSG00000052684	Jun	2	0.905909
ENSMUSG00000052749	Trim30b	2	0.824409
ENSMUSG00000052776	Oas1a	2	0.850509
ENSMUSG00000052821	Cysltr1	2	0.87577
ENSMUSG00000053063	Clec12a	2	0.81671
ENSMUSG00000053226	Dand5	2	0.493818
ENSMUSG00000053687	Dpep2	2	0.829972
ENSMUSG00000053835	H2-T24	2	0.824607
ENSMUSG00000053963	Stum	2	0.450682
ENSMUSG00000054203	Ifi205	2	0.806889
ENSMUSG00000054263	Lifr	2	0.695361
ENSMUSG00000054360	Bsx	2	0.551441
ENSMUSG00000054404	Slfn5	2	0.903537
ENSMUSG00000054737	Zfp182	2	0.351272
ENSMUSG00000055216	9430025C20Rik	2	0.415911
ENSMUSG00000055421	Pcdh9	2	0.457063
ENSMUSG00000055447	Cd47	2	0.588951
ENSMUSG00000056116	H2-T22	2	0.67982
ENSMUSG00000056144	Trim34a	2	0.678171
ENSMUSG00000056268	Dennd1b	2	0.65364
ENSMUSG00000056529	Ptafr	2	0.406579
ENSMUSG00000057135	Scimp	2	0.855963
ENSMUSG00000057137	Tmem140	2	0.482631
ENSMUSG00000057143	Trim12c	2	0.578755
ENSMUSG00000057596	Trim30d	2	0.792834
ENSMUSG00000058163	Gm5431	2	0.793639
ENSMUSG00000058715	Fcer1g	2	0.829922
ENSMUSG00000058818	Pirb	2	0.906366
ENSMUSG00000059089	Fcgr4	2	0.792785
ENSMUSG00000059108	Ifitm6	2	0.911508
ENSMUSG00000059182	Skap2	2	0.401183
ENSMUSG00000059498	Fcgr3	2	0.898741
ENSMUSG00000060063	Alox5ap	2	0.611769
ENSMUSG00000060519	Tor3a	2	0.906438
ENSMUSG00000060550	H2-Q7	2	0.916529
ENSMUSG00000060802	B2m	2	0.910348
ENSMUSG00000061039	Olfr920	2	0.441789
ENSMUSG00000061175	Fnip2	2	0.828849
ENSMUSG00000061232	H2-K1	2	0.791536
ENSMUSG00000061666	Gdpd1	2	0.690144
ENSMUSG00000061723	Tnnt3	2	0.48354
ENSMUSG00000061852	Gm7582	2	0.810654
ENSMUSG00000061972	Olfr99	2	0.479898
ENSMUSG00000062127	Cttnbp2nl	2	0.490013
ENSMUSG00000062488	Ifit3b	2	0.8053
ENSMUSG00000062585	Cnr2	2	0.413924
ENSMUSG00000062991	Nrg1	2	0.625098
ENSMUSG00000063193	Cd300lb	2	0.462535
ENSMUSG00000063286	Gm8995	2	0.775037
ENSMUSG00000063889	Crem	2	0.487997
ENSMUSG00000064280	Ccdc146	2	0.914287
ENSMUSG00000066677	Ifi208	2	0.935886
ENSMUSG00000066800	Rnasel	2	0.440445
ENSMUSG00000066861	Oas1g	2	0.838844
ENSMUSG00000067212	H2-T23	2	0.8541
ENSMUSG00000067297	Ifit1bl2	2	0.761707
ENSMUSG00000067341	H2-Eb2	2	0.938091
ENSMUSG00000068245	Phf11d	2	0.801063
ENSMUSG00000068246	Apol9b	2	0.779679
ENSMUSG00000068551	Zfp467	2	0.493644
ENSMUSG00000069792	Wfdc17	2	0.810961
ENSMUSG00000069793	Slfn9	2	0.564508
ENSMUSG00000069830	Nlrp1a	2	0.546399
ENSMUSG00000069874	Irgm2	2	0.907807
ENSMUSG00000069892	9930111J21Rik2	2	0.844569
ENSMUSG00000069893	9930111J21Rik1	2	0.729851
ENSMUSG00000070031	Sp140	2	0.449432
ENSMUSG00000070034	Sp110	2	0.801242
ENSMUSG00000070323	Mmp27	2	0.779679
ENSMUSG00000070327	Rnf213	2	0.852056
ENSMUSG00000070348	Ccnd1	2	0.393885
ENSMUSG00000070501	Ifi214	2	0.750155
ENSMUSG00000070524	Fcrlb	2	0.438089
ENSMUSG00000070601	Vmn2r84	2	0.506012
ENSMUSG00000070780	Rbm47	2	0.704489
ENSMUSG00000071068	Treml2	2	0.55778
ENSMUSG00000071324	Armc2	2	0.831695
ENSMUSG00000071350	Setdb2	2	0.619127
ENSMUSG00000072109	A530040E14Rik	2	0.831481
ENSMUSG00000072620	Slfn2	2	0.689186
ENSMUSG00000072621	Slfn10-ps	2	0.847646
ENSMUSG00000073008	Gpr174	2	0.340589
ENSMUSG00000073147	5031425E22Rik	2	0.418888
ENSMUSG00000073386	9830107B12Rik	2	0.897561
ENSMUSG00000073405	H2-T-ps	2	0.858542
ENSMUSG00000073407	Gm6034	2	0.798306
ENSMUSG00000073409	H2-Q6	2	0.856333
ENSMUSG00000073411	H2-D1	2	0.955934
ENSMUSG00000073412	Lst1	2	0.622438
ENSMUSG00000073418	C4b	2	0.76764
ENSMUSG00000073421	H2-Ab1	2	0.372937
ENSMUSG00000073489	Ifi204	2	0.829485
ENSMUSG00000073490	Ifi207	2	0.799106
ENSMUSG00000073491	Ifi213	2	0.815154
ENSMUSG00000073555	Gm4951	2	0.791551
ENSMUSG00000073643	Wdfy1	2	0.789671
ENSMUSG00000073664	Nbeal1	2	0.542477
ENSMUSG00000073802	Cdkn2b	2	0.398184
ENSMUSG00000073902	Gm1966	2	0.813853
ENSMUSG00000074151	Nlrc5	2	0.427345
ENSMUSG00000074419	Gm15448	2	0.877763
ENSMUSG00000074796	Slc4a11	2	0.595634
ENSMUSG00000074805	Il1bos	2	0.625123
ENSMUSG00000074896	Ifit3	2	0.79923
ENSMUSG00000075014	Gm10800	2	0.521165
ENSMUSG00000075122	Cd80	2	0.594499
ENSMUSG00000075596	B130006D01Rik	2	0.551405
ENSMUSG00000075602	Ly6a	2	0.777057
ENSMUSG00000077734	Snord83b	2	0.386326
ENSMUSG00000078122	F630028O10Rik	2	0.417215
ENSMUSG00000078349	AW011738	2	0.540983
ENSMUSG00000078606	Gm4070	2	0.956604
ENSMUSG00000078616	Trim30c	2	0.788901
ENSMUSG00000078763	Slfn1	2	0.803597
ENSMUSG00000078771	Evi2a	2	0.722626
ENSMUSG00000078853	Igtp	2	0.899983
ENSMUSG00000078920	Ifi47	2	0.861372
ENSMUSG00000078921	Tgtp2	2	0.784346
ENSMUSG00000078922	Tgtp1	2	0.789608
ENSMUSG00000079017	Ifi27l2a	2	0.886058
ENSMUSG00000079037	Prnp	2	0.833971
ENSMUSG00000079057	Cyp4v3	2	0.611983
ENSMUSG00000079071	Gm14085	2	0.929361
ENSMUSG00000079138	Gm8818	2	0.788882
ENSMUSG00000079227	Ccr5	2	0.822459
ENSMUSG00000079293	Clec7a	2	0.880656
ENSMUSG00000079339	Ifit1bl1	2	0.767765
ENSMUSG00000079363	Gbp4	2	0.79999
ENSMUSG00000079419	Ms4a6c	2	0.77372
ENSMUSG00000079455	Gm16026	2	0.870249
ENSMUSG00000079457	Gm7609	2	0.902291
ENSMUSG00000079481	Nhsl2	2	0.317944
ENSMUSG00000079491	H2-T10	2	0.837275
ENSMUSG00000080717	B230307C23Rik	2	0.889257
ENSMUSG00000081219	Bambi-ps1	2	0.629284
ENSMUSG00000082088	Gm15753	2	0.778683
ENSMUSG00000082292	Gm12250	2	0.798933
ENSMUSG00000082419	Gm11425	2	0.809716
ENSMUSG00000082605	Gm16148	2	0.435394
ENSMUSG00000082871	Gm13263	2	0.889001
ENSMUSG00000082956	Naip3	2	0.520914
ENSMUSG00000083650	Gm13357	2	0.300871
ENSMUSG00000084047	Gm14984	2	0.475862
ENSMUSG00000084843	B230312C02Rik	2	0.921721
ENSMUSG00000085257	Gm13264	2	0.779679
ENSMUSG00000085684	4930469K13Rik	2	0.779679
ENSMUSG00000085829	Gm4285	2	0.922307
ENSMUSG00000085977	Gm5970	2	0.779679
ENSMUSG00000086247	Gm15787	2	0.498069
ENSMUSG00000086269	Tmcc3os	2	0.893242
ENSMUSG00000086312	Gm15336	2	0.46377
ENSMUSG00000086513	9130208D14Rik	2	0.779679
ENSMUSG00000086813	Gm13657	2	0.769767
ENSMUSG00000086855	Gm13844	2	0.641059
ENSMUSG00000086986	Gm12103	2	0.743819
ENSMUSG00000087203	Gm13986	2	0.779679
ENSMUSG00000087222	E030042O20Rik	2	0.265783
ENSMUSG00000087294	Gm13556	2	0.76633
ENSMUSG00000087305	A430035B10Rik	2	0.861452
ENSMUSG00000087366	Junos	2	0.608309
ENSMUSG00000087475	4933406I18Rik	2	0.693496
ENSMUSG00000087674	4930447M23Rik	2	0.756056
ENSMUSG00000088900	Gm25436	2	0.779679
ENSMUSG00000089753	Cd300ld2	2	0.796624
ENSMUSG00000089844	A530032D15Rik	2	0.868234
ENSMUSG00000089940	Gm4117	2	0.67965
ENSMUSG00000090081	Gm16587	2	0.934536
ENSMUSG00000090103	Gm16094	2	0.895887
ENSMUSG00000090110	Cmc4	2	0.748256
ENSMUSG00000090171	Ugt1a2	2	0.343242
ENSMUSG00000090174	Gm10612	2	0.475745
ENSMUSG00000090186	Gm7592	2	0.84996
ENSMUSG00000090192	Gm16556	2	0.625696
ENSMUSG00000090215	Trim34b	2	0.816514
ENSMUSG00000090222	Ifi203-ps	2	0.819436
ENSMUSG00000090246	Gm17017	2	0.813988
ENSMUSG00000090252	Gm16028	2	0.485776
ENSMUSG00000090272	Mndal	2	0.855027
ENSMUSG00000090936	Gm17705	2	0.847472
ENSMUSG00000090942	F830016B08Rik	2	0.781522
ENSMUSG00000091144	Phf11c	2	0.773984
ENSMUSG00000091199	Gm2619	2	0.895899
ENSMUSG00000091549	Gm6548	2	0.741332
ENSMUSG00000091649	Phf11b	2	0.8418
ENSMUSG00000091730	Gm17230	2	0.774626
ENSMUSG00000091993	B930036N10Rik	2	0.590847
ENSMUSG00000092021	Gbp11	2	0.80141
ENSMUSG00000092077	Olfr101	2	0.493818
ENSMUSG00000092274	Neat1	2	0.470543
ENSMUSG00000092341	Malat1	2	0.885856
ENSMUSG00000092524	Olfr756-ps1	2	0.772891
ENSMUSG00000092572	Serpinb10	2	0.617704
ENSMUSG00000093577	Gm20632	2	0.678147
ENSMUSG00000094248	Hist1h2ao	2	0.779679
ENSMUSG00000094796	BC147527	2	0.805723
ENSMUSG00000095589	Ighv1-55	2	0.347568
ENSMUSG00000095649	Gm8979	2	0.900547
ENSMUSG00000095771	Igkv14-111	2	0.682091
ENSMUSG00000096802	Gm15433	2	0.884921
ENSMUSG00000096937	Gm10825	2	0.350797
ENSMUSG00000096954	Gdap10	2	0.588166
ENSMUSG00000096960	A230028O05Rik	2	0.933754
ENSMUSG00000097134	1110002J07Rik	2	0.928693
ENSMUSG00000097194	9330175E14Rik	2	0.835091
ENSMUSG00000097208	Gm26698	2	0.842429
ENSMUSG00000097354	2310001H17Rik	2	0.900566
ENSMUSG00000097417	Gm26669	2	0.616177
ENSMUSG00000097479	Gm26582	2	0.380768
ENSMUSG00000097572	Gm26797	2	0.886126
ENSMUSG00000097576	D930030I03Rik	2	0.582957
ENSMUSG00000097739	Gm2539	2	0.515374
ENSMUSG00000097795	Gm7678	2	0.778016
ENSMUSG00000097855	A930007I19Rik	2	0.827397
ENSMUSG00000097998	Gm27019	2	0.630709
ENSMUSG00000098934	Gm18853	2	0.578806
ENSMUSG00000099241	Gm18852	2	0.844751
ENSMUSG00000099569	Gm18301	2	0.935928
ENSMUSG00000099760	Gm28800	2	0.912489
ENSMUSG00000099843	Gm7160	2	0.935412
ENSMUSG00000100130	Gm28379	2	0.357269
ENSMUSG00000100302	Gm29670	2	0.419005
ENSMUSG00000100349	Gm28188	2	0.819014
ENSMUSG00000100658	F730311O21Rik	2	0.893242
ENSMUSG00000101279	Gm18342	2	0.753083
ENSMUSG00000101969	Gm20125	2	0.773942
ENSMUSG00000102157	Gm37470	2	0.683114
ENSMUSG00000102243	Gm37718	2	0.86848
ENSMUSG00000102451	Gm37655	2	0.55097
ENSMUSG00000102894	Gm37851	2	0.76594
ENSMUSG00000103105	Gm18752	2	0.918116
ENSMUSG00000103114	Gm32200	2	0.247648
ENSMUSG00000103197	Gm37642	2	0.606405
ENSMUSG00000103497	Gm37407	2	0.290967
ENSMUSG00000103676	Gm38204	2	0.553136
ENSMUSG00000103818	Gm38009	2	0.272943
ENSMUSG00000104030	5330406M23Rik	2	0.301351
ENSMUSG00000104060	Gm37954	2	0.309436
ENSMUSG00000104164	Gm38248	2	0.842359
ENSMUSG00000104324	Gm37320	2	0.31054
ENSMUSG00000104391	Gm37960	2	0.302585
ENSMUSG00000104427	Gm38368	2	0.504476
ENSMUSG00000104728	Gm42462	2	0.271965
ENSMUSG00000105042	Gm42509	2	0.631166
ENSMUSG00000105096	Gbp10	2	0.779679
ENSMUSG00000105504	Gbp5	2	0.772046
ENSMUSG00000105545	4930599N24Rik	2	0.314041
ENSMUSG00000105692	Gm43737	2	0.483084
ENSMUSG00000105826	Gm42141	2	0.727247
ENSMUSG00000105871	Gm43147	2	0.506234
ENSMUSG00000105923	A830019L24Rik	2	0.752468
ENSMUSG00000105936	Gm43544	2	0.264752
ENSMUSG00000106104	Gm42660	2	0.939199
ENSMUSG00000106162	Gm43613	2	0.779679
ENSMUSG00000106601	Ighv1-70	2	0.640941
ENSMUSG00000106734	Gm20559	2	0.849128
ENSMUSG00000107017	Gm43196	2	0.77859
ENSMUSG00000107075	Gm43068	2	0.826847
ENSMUSG00000107215	Gm43197	2	0.899301
ENSMUSG00000107413	Gm20553	2	0.340737
ENSMUSG00000107428	Gm44154	2	0.856925
ENSMUSG00000107461	Gm44045	2	0.585674
ENSMUSG00000107529	Gm44291	2	0.473923
ENSMUSG00000107586	Gm44283	2	0.546902
ENSMUSG00000107868	Gm5112	2	0.784647
ENSMUSG00000108155	Gm44443	2	0.434823
ENSMUSG00000108184	Gm44198	2	0.779679
ENSMUSG00000108211	Gm44130	2	0.513123
ENSMUSG00000108269	Gm18422	2	0.271375
ENSMUSG00000108291	Gm44292	2	0.470786
ENSMUSG00000108393	Gm32633	2	0.523915
ENSMUSG00000108486	Gm44836	2	0.316858
ENSMUSG00000108732	2310043P16Rik	2	0.629673
ENSMUSG00000109157	Gm44829	2	0.346413
ENSMUSG00000109251	E230032D23Rik	2	0.442369
ENSMUSG00000109408	A930037H05Rik	2	0.904389
ENSMUSG00000109498	Gm45222	2	0.33494
ENSMUSG00000109539	Gm44667	2	0.315672
ENSMUSG00000110277	Gm45871	2	0.469621
ENSMUSG00000110298	Gm8189	2	0.748217
ENSMUSG00000110329	Gm45304	2	0.351949
ENSMUSG00000110374	Gm31172	2	0.735272
ENSMUSG00000110397	Gm45540	2	0.825247
ENSMUSG00000110414	Gm45481	2	0.525123
ENSMUSG00000110457	Gm45752	2	0.897422
ENSMUSG00000110498	A630001O12Rik	2	0.919317
ENSMUSG00000110791	Gm47508	2	0.692736
ENSMUSG00000111118	Gm6545	2	0.795931
ENSMUSG00000111713	Gm20234	2	0.556516
ENSMUSG00000112023	Lilr4b	2	0.895295
ENSMUSG00000112148	Lilrb4a	2	0.912229
ENSMUSG00000112927	Gm48332	2	0.84465
ENSMUSG00000112963	Gm6093	2	0.773109
ENSMUSG00000113195	Gm48586	2	0.681491
ENSMUSG00000113250	Gm48585	2	0.784608
ENSMUSG00000113450	Gm49359	2	0.278425
ENSMUSG00000113931	Gm5928	2	0.359003
ENSMUSG00000114835	Gm48194	2	0.708997
ENSMUSG00000114907	Gm47794	2	0.44189
ENSMUSG00000115813	Gm46447	2	0.267263
ENSMUSG00000116858	Gm49797	2	0.323828
ENSMUSG00000116946	Gm41442	2	0.522294
ENSMUSG00000117050	AC167363.2	2	0.588201
ENSMUSG00000117182	CT025731.2	2	0.421125
ENSMUSG00000117297	CT571247.2	2	0.779679
ENSMUSG00000117379	AC166102.1	2	0.911555
ENSMUSG00000117575	AC163635.1	2	0.895581
ENSMUSG00000117764	AC157784.1	2	0.745509
ENSMUSG00000117917	AC109152.1	2	0.584775
ENSMUSG00000118027	AC132402.1	2	0.823272
ENSMUSG00000000766	Oprm1	3	0.587502
ENSMUSG00000001281	Itgb7	3	0.370904
ENSMUSG00000001870	Ltbp1	3	0.406896
ENSMUSG00000001995	Sipa1l2	3	0.35682
ENSMUSG00000002897	Il17ra	3	0.611964
ENSMUSG00000003847	Nfat5	3	0.52426
ENSMUSG00000003863	Ppfia3	3	0.333679
ENSMUSG00000003865	Gys1	3	0.424671
ENSMUSG00000004665	Cnn2	3	0.323962
ENSMUSG00000008730	Hipk1	3	0.756641
ENSMUSG00000009731	Kcnd1	3	0.397511
ENSMUSG00000011831	Evi5	3	0.656015
ENSMUSG00000013539	Tango2	3	0.432816
ENSMUSG00000015599	Ttbk1	3	0.307071
ENSMUSG00000015711	Prune1	3	0.70618
ENSMUSG00000015839	Nfe2l2	3	0.290725
ENSMUSG00000015932	Dstn	3	0.490838
ENSMUSG00000017309	Cd300lg	3	0.346909
ENSMUSG00000017765	Slc12a4	3	0.515996
ENSMUSG00000018001	Cyth3	3	0.423163
ENSMUSG00000018736	Ndel1	3	0.417607
ENSMUSG00000020017	Hal	3	0.605745
ENSMUSG00000020032	Nuak1	3	0.503522
ENSMUSG00000020120	Plek	3	0.505011
ENSMUSG00000020227	Irak3	3	0.682895
ENSMUSG00000020261	Slc36a1	3	0.593847
ENSMUSG00000020484	Xbp1	3	0.54236
ENSMUSG00000020592	Sdc1	3	0.571683
ENSMUSG00000020696	Rffl	3	0.463084
ENSMUSG00000020804	Aanat	3	0.633017
ENSMUSG00000020806	Rhbdf2	3	0.443129
ENSMUSG00000020846	Rflnb	3	0.442361
ENSMUSG00000020900	Myh10	3	0.763955
ENSMUSG00000021585	Cast	3	0.482115
ENSMUSG00000021831	Ero1l	3	0.60588
ENSMUSG00000021876	Rnase4	3	0.697406
ENSMUSG00000022197	Pdzd2	3	0.481912
ENSMUSG00000022218	Tgm1	3	0.347193
ENSMUSG00000022639	Dubr	3	0.757418
ENSMUSG00000022749	Tbc1d23	3	0.74827
ENSMUSG00000022773	Ypel1	3	0.322788
ENSMUSG00000022788	Fgd4	3	0.295137
ENSMUSG00000022799	Arhgap31	3	0.695548
ENSMUSG00000022861	Dgkg	3	0.442592
ENSMUSG00000022957	Itsn1	3	0.526346
ENSMUSG00000023034	Nr4a1	3	0.366085
ENSMUSG00000023045	Soat2	3	0.348893
ENSMUSG00000023845	Lnpep	3	0.304873
ENSMUSG00000023915	Tnfrsf21	3	0.368808
ENSMUSG00000024164	C3	3	0.390618
ENSMUSG00000024456	Diaph1	3	0.442718
ENSMUSG00000024480	Ap3s1	3	0.571274
ENSMUSG00000024620	Pdgfrb	3	0.336934
ENSMUSG00000024659	Anxa1	3	0.412882
ENSMUSG00000024772	Ehd1	3	0.571638
ENSMUSG00000024805	Pcgf5	3	0.338475
ENSMUSG00000024900	Cpt1a	3	0.286158
ENSMUSG00000025006	Sorbs1	3	0.330974
ENSMUSG00000025059	Gk	3	0.370333
ENSMUSG00000025314	Ptprj	3	0.579881
ENSMUSG00000025324	Atp10a	3	0.575285
ENSMUSG00000025450	Gm9752	3	0.60068
ENSMUSG00000025584	Pde8a	3	0.789869
ENSMUSG00000025959	Klf7	3	0.510903
ENSMUSG00000026014	Raph1	3	0.389914
ENSMUSG00000026102	Inpp1	3	0.421799
ENSMUSG00000026177	Slc11a1	3	0.392823
ENSMUSG00000026193	Fn1	3	0.293212
ENSMUSG00000026519	Tmem63a	3	0.436311
ENSMUSG00000026872	Zeb2	3	0.317418
ENSMUSG00000027134	Lpcat4	3	0.374167
ENSMUSG00000027175	Tcp11l1	3	0.704242
ENSMUSG00000027221	Chst1	3	0.496545
ENSMUSG00000027605	Acss2	3	0.588793
ENSMUSG00000027737	Slc7a11	3	0.393251
ENSMUSG00000027848	Olfml3	3	0.484305
ENSMUSG00000028057	Rit1	3	0.697784
ENSMUSG00000028273	Pdlim5	3	0.633583
ENSMUSG00000028378	Ptgr1	3	0.469558
ENSMUSG00000028645	Slc2a1	3	0.363754
ENSMUSG00000028708	Mknk1	3	0.464875
ENSMUSG00000028709	Mob3c	3	0.3405
ENSMUSG00000028771	Ptpn12	3	0.40906
ENSMUSG00000028842	Ago3	3	0.598006
ENSMUSG00000028949	Smarcd3	3	0.446386
ENSMUSG00000029094	Afap1	3	0.447791
ENSMUSG00000029126	Nsg1	3	0.318635
ENSMUSG00000029217	Tec	3	0.488634
ENSMUSG00000029314	Gpat3	3	0.465255
ENSMUSG00000029366	Dck	3	0.247721
ENSMUSG00000029408	Abcb9	3	0.361833
ENSMUSG00000029442	Wdr66	3	0.435841
ENSMUSG00000029470	P2rx4	3	0.49054
ENSMUSG00000029471	Camkk2	3	0.419731
ENSMUSG00000029484	Anxa3	3	0.323632
ENSMUSG00000029669	Tspan12	3	0.42441
ENSMUSG00000029699	Ssc4d	3	0.431351
ENSMUSG00000030162	Olr1	3	0.39484
ENSMUSG00000030309	Caprin2	3	0.306853
ENSMUSG00000030701	Plekhb1	3	0.424095
ENSMUSG00000030747	Dgat2	3	0.443454
ENSMUSG00000030830	Itgal	3	0.349013
ENSMUSG00000031200	Mtcp1	3	0.385368
ENSMUSG00000031328	Flna	3	0.368911
ENSMUSG00000031380	Vegfd	3	0.300246
ENSMUSG00000031570	Plpp5	3	0.338224
ENSMUSG00000031586	Rbpms	3	0.741472
ENSMUSG00000031799	Tpm4	3	0.469674
ENSMUSG00000031802	Phxr4	3	0.558765
ENSMUSG00000032009	Sesn3	3	0.497861
ENSMUSG00000032012	Nectin1	3	0.34013
ENSMUSG00000032109	Nlrx1	3	0.408913
ENSMUSG00000032231	Anxa2	3	0.322299
ENSMUSG00000032238	Rora	3	0.476221
ENSMUSG00000032370	Lactb	3	0.634794
ENSMUSG00000032434	Cmtm6	3	0.321055
ENSMUSG00000032501	Trib1	3	0.344159
ENSMUSG00000032584	Mst1r	3	0.329153
ENSMUSG00000032607	Amt	3	0.541443
ENSMUSG00000032652	Crebl2	3	0.651095
ENSMUSG00000032656	44623	3	0.403485
ENSMUSG00000032754	Slc8b1	3	0.579783
ENSMUSG00000033088	Triobp	3	0.384128
ENSMUSG00000033730	Egr3	3	0.263328
ENSMUSG00000033769	Exoc6b	3	0.396347
ENSMUSG00000034586	Hid1	3	0.308061
ENSMUSG00000034853	Acot11	3	0.325795
ENSMUSG00000035355	Kcnh4	3	0.289468
ENSMUSG00000035493	Tgfbi	3	0.375272
ENSMUSG00000035713	Usp35	3	0.606469
ENSMUSG00000035992	Fnip1	3	0.380258
ENSMUSG00000036273	Lrrk2	3	0.580168
ENSMUSG00000036466	Megf11	3	0.378676
ENSMUSG00000036552	Ermard	3	0.431047
ENSMUSG00000036948	BC037034	3	0.367316
ENSMUSG00000037003	Tns2	3	0.636596
ENSMUSG00000037234	Hook3	3	0.696031
ENSMUSG00000037266	Rsrp1	3	0.452365
ENSMUSG00000037366	Pafah2	3	0.382272
ENSMUSG00000037432	Fer1l5	3	0.563423
ENSMUSG00000037470	Uggt1	3	0.457935
ENSMUSG00000037652	Phc3	3	0.445126
ENSMUSG00000037685	Atp8a1	3	0.76325
ENSMUSG00000037759	Ptger2	3	0.577309
ENSMUSG00000037827	Gm5884	3	0.361168
ENSMUSG00000037833	Sh2d4b	3	0.55585
ENSMUSG00000037926	Ssh2	3	0.630674
ENSMUSG00000038010	Ccdc138	3	0.384244
ENSMUSG00000038059	Smim3	3	0.758641
ENSMUSG00000038260	Trpm4	3	0.542364
ENSMUSG00000038357	Camp	3	0.313725
ENSMUSG00000038515	Grtp1	3	0.446806
ENSMUSG00000038633	Degs1	3	0.487369
ENSMUSG00000038648	Creb3l2	3	0.249065
ENSMUSG00000038712	Mindy1	3	0.594038
ENSMUSG00000038872	Zfhx3	3	0.551209
ENSMUSG00000039153	Runx2	3	0.277473
ENSMUSG00000039232	Stx11	3	0.540472
ENSMUSG00000039270	Megf9	3	0.483252
ENSMUSG00000039285	Azi2	3	0.297426
ENSMUSG00000039286	Fndc3b	3	0.427466
ENSMUSG00000039431	Mtmr7	3	0.461744
ENSMUSG00000039478	Micu3	3	0.473606
ENSMUSG00000039652	Cpeb3	3	0.492978
ENSMUSG00000039813	Tbc1d2	3	0.329407
ENSMUSG00000039911	Spsb1	3	0.582963
ENSMUSG00000040260	Daam2	3	0.440302
ENSMUSG00000040451	Sgms1	3	0.522463
ENSMUSG00000040717	Il17rd	3	0.379837
ENSMUSG00000040936	Ulk4	3	0.347925
ENSMUSG00000040964	Arhgef10l	3	0.491425
ENSMUSG00000041147	Brca2	3	0.290423
ENSMUSG00000041225	Arhgap12	3	0.48568
ENSMUSG00000041440	Gk5	3	0.384761
ENSMUSG00000042228	Lyn	3	0.519131
ENSMUSG00000042268	Slc26a9	3	0.397463
ENSMUSG00000042745	Id1	3	0.327821
ENSMUSG00000042942	Greb1l	3	0.428617
ENSMUSG00000043017	Ptgir	3	0.375786
ENSMUSG00000043432	Leng9	3	0.616044
ENSMUSG00000043831	Lysmd4	3	0.405833
ENSMUSG00000044197	Gpr146	3	0.467889
ENSMUSG00000044317	Gpr4	3	0.462115
ENSMUSG00000044465	Fam160a2	3	0.623677
ENSMUSG00000044708	Kcnj10	3	0.333679
ENSMUSG00000044734	Serpinb1a	3	0.351823
ENSMUSG00000045662	Henmt1	3	0.603491
ENSMUSG00000046085	4931422A03Rik	3	0.719522
ENSMUSG00000046207	Pik3r6	3	0.450494
ENSMUSG00000046516	Cox17	3	0.34657
ENSMUSG00000047369	Dnah14	3	0.560096
ENSMUSG00000047415	Gpr68	3	0.266213
ENSMUSG00000047446	Arl4a	3	0.727953
ENSMUSG00000047875	Gpr157	3	0.434073
ENSMUSG00000047898	Ccr4	3	0.331122
ENSMUSG00000048108	Tmem72	3	0.414165
ENSMUSG00000048329	Mfsd6l	3	0.503733
ENSMUSG00000048521	Cxcr6	3	0.688714
ENSMUSG00000048911	Rnf24	3	0.581516
ENSMUSG00000049511	Htr1b	3	0.589635
ENSMUSG00000049625	Tifab	3	0.351832
ENSMUSG00000049939	Lrrc4	3	0.512649
ENSMUSG00000050549	Fam241a	3	0.564059
ENSMUSG00000050600	Zfp831	3	0.497838
ENSMUSG00000050944	Efcab5	3	0.476469
ENSMUSG00000051510	Mafg	3	0.330258
ENSMUSG00000051615	Rap2a	3	0.413088
ENSMUSG00000052085	Dock8	3	0.390447
ENSMUSG00000052155	Acvr2a	3	0.330184
ENSMUSG00000052248	Zeb2os	3	0.277132
ENSMUSG00000052271	Bhlha15	3	0.416427
ENSMUSG00000052593	Adam17	3	0.449128
ENSMUSG00000052911	Lamb2	3	0.388684
ENSMUSG00000054277	Arfgap3	3	0.618127
ENSMUSG00000054293	P2ry10b	3	0.616102
ENSMUSG00000054545	Ugt1a6a	3	0.412167
ENSMUSG00000054843	Atrnl1	3	0.494056
ENSMUSG00000055370	Gm9968	3	0.377304
ENSMUSG00000056130	Ticam2	3	0.308846
ENSMUSG00000056515	Rab31	3	0.434099
ENSMUSG00000056888	Glipr1	3	0.562336
ENSMUSG00000058755	Osm	3	0.634201
ENSMUSG00000058794	Nfe2	3	0.394386
ENSMUSG00000059714	Flot1	3	0.348625
ENSMUSG00000060989	Gm11847	3	0.314823
ENSMUSG00000062028	Irgc1	3	0.433657
ENSMUSG00000062232	Rapgef2	3	0.400756
ENSMUSG00000062785	Kcnc3	3	0.640177
ENSMUSG00000063077	Kif1b	3	0.421008
ENSMUSG00000063234	Gpr84	3	0.430248
ENSMUSG00000063447	Ube2d2b	3	0.603083
ENSMUSG00000064065	Ipcef1	3	0.464058
ENSMUSG00000064289	Tank	3	0.422906
ENSMUSG00000065145	Vaultrc5	3	0.31799
ENSMUSG00000066026	Dhrs3	3	0.77963
ENSMUSG00000066150	Slc31a1	3	0.638775
ENSMUSG00000067336	Bmpr2	3	0.3622
ENSMUSG00000067786	Nnat	3	0.625752
ENSMUSG00000068923	Syt11	3	0.264323
ENSMUSG00000069911	Fam196b	3	0.542379
ENSMUSG00000069996	Gm7125	3	0.333776
ENSMUSG00000069998	Olfr372	3	0.388773
ENSMUSG00000070271	Gm13268	3	0.600572
ENSMUSG00000071369	Map3k5	3	0.404067
ENSMUSG00000071862	Lrrtm2	3	0.562982
ENSMUSG00000072115	Ang	3	0.48046
ENSMUSG00000072235	Tuba1a	3	0.381604
ENSMUSG00000072844	G530011O06Rik	3	0.280564
ENSMUSG00000074052	BC048644	3	0.632498
ENSMUSG00000074212	Dnajb14	3	0.412986
ENSMUSG00000074577	Ripor3	3	0.373131
ENSMUSG00000074629	4930518I15Rik	3	0.287456
ENSMUSG00000074657	Kif5a	3	0.50982
ENSMUSG00000074733	Zfp950	3	0.356832
ENSMUSG00000075268	Gm10819	3	0.329148
ENSMUSG00000075297	H60b	3	0.437513
ENSMUSG00000075408	6030408B16Rik	3	0.392566
ENSMUSG00000076749	Tcrg-C1	3	0.318484
ENSMUSG00000078620	Gm10964	3	0.317566
ENSMUSG00000080237	Gm14239	3	0.558152
ENSMUSG00000080242	Atp6v0c-ps2	3	0.426598
ENSMUSG00000080783	Gm8250	3	0.738897
ENSMUSG00000080831	Gm12529	3	0.633865
ENSMUSG00000080972	Gm16061	3	0.512601
ENSMUSG00000081008	Gm13314	3	0.480221
ENSMUSG00000081488	Gm15368	3	0.559885
ENSMUSG00000081602	Gm15369	3	0.567886
ENSMUSG00000081651	Gm15530	3	0.482227
ENSMUSG00000081974	Gm11960	3	0.476387
ENSMUSG00000082286	Pisd-ps1	3	0.300026
ENSMUSG00000082513	Gm15374	3	0.365691
ENSMUSG00000082677	Gm15371	3	0.625162
ENSMUSG00000083186	Gm11805	3	0.507635
ENSMUSG00000083277	Gm15376	3	0.751727
ENSMUSG00000083305	Gm13315	3	0.741808
ENSMUSG00000083477	Gm5555	3	0.315733
ENSMUSG00000084195	Gm15372	3	0.511425
ENSMUSG00000084213	Hspe1-ps5	3	0.317979
ENSMUSG00000084408	Gm11870	3	0.295471
ENSMUSG00000084792	1700056N10Rik	3	0.65052
ENSMUSG00000084984	Far1os	3	0.479883
ENSMUSG00000085205	Gm13185	3	0.416441
ENSMUSG00000085279	Gm15965	3	0.43138
ENSMUSG00000085363	Gm15478	3	0.348458
ENSMUSG00000085471	4933423P22Rik	3	0.605122
ENSMUSG00000085611	Ap3s1-ps1	3	0.61543
ENSMUSG00000085732	Gm4279	3	0.277242
ENSMUSG00000085754	Gm15886	3	0.477004
ENSMUSG00000085819	Ube4bos1	3	0.26624
ENSMUSG00000085913	Gm15601	3	0.459771
ENSMUSG00000087086	Gm13269	3	0.451169
ENSMUSG00000087281	Gm16015	3	0.315733
ENSMUSG00000087291	Gm11946	3	0.268489
ENSMUSG00000087502	Gm16091	3	0.478445
ENSMUSG00000087700	Gm15283	3	0.472908
ENSMUSG00000088176	Gm23094	3	0.589302
ENSMUSG00000089757	Gm16334	3	0.422725
ENSMUSG00000090168	D630014O11Rik	3	0.437012
ENSMUSG00000090307	1700071M16Rik	3	0.704068
ENSMUSG00000090709	Gm17173	3	0.459739
ENSMUSG00000091438	Gm17088	3	0.774934
ENSMUSG00000091575	2010016I18Rik	3	0.306369
ENSMUSG00000092051	Gm17229	3	0.359881
ENSMUSG00000092455	Gm20456	3	0.440539
ENSMUSG00000092626	9130230N09Rik	3	0.41595
ENSMUSG00000093465	Gm20682	3	0.304986
ENSMUSG00000094626	Tmem121b	3	0.662456
ENSMUSG00000096675	Gm24519	3	0.315733
ENSMUSG00000097062	Gm17586	3	0.461728
ENSMUSG00000097119	B230354K17Rik	3	0.395139
ENSMUSG00000097139	Gm26626	3	0.743833
ENSMUSG00000097170	Gm16982	3	0.664751
ENSMUSG00000097352	C920009B18Rik	3	0.401428
ENSMUSG00000097442	Gm26632	3	0.495882
ENSMUSG00000097472	Gm26586	3	0.479292
ENSMUSG00000097488	4732487G21Rik	3	0.538568
ENSMUSG00000097589	Dleu2	3	0.334274
ENSMUSG00000097707	Gm26742	3	0.668792
ENSMUSG00000097722	Gm26841	3	0.402914
ENSMUSG00000097799	Gm26899	3	0.592411
ENSMUSG00000097838	C530050E15Rik	3	0.577234
ENSMUSG00000097859	Gm26601	3	0.701454
ENSMUSG00000097860	Gm26857	3	0.778337
ENSMUSG00000097876	Gm16892	3	0.514431
ENSMUSG00000097889	Gm26541	3	0.388341
ENSMUSG00000098166	Gm26978	3	0.596082
ENSMUSG00000098183	Gm27010	3	0.371506
ENSMUSG00000098708	Gm27252	3	0.514005
ENSMUSG00000099373	Gm19667	3	0.661965
ENSMUSG00000099773	Hmgb1-rs16	3	0.396602
ENSMUSG00000100183	Gm28512	3	0.516701
ENSMUSG00000100394	Gm28791	3	0.322658
ENSMUSG00000101061	Platr1	3	0.442851
ENSMUSG00000101431	Gm7901	3	0.315733
ENSMUSG00000101674	4930444A19Rik	3	0.366456
ENSMUSG00000101778	Gm29488	3	0.623837
ENSMUSG00000102151	Gm37472	3	0.410622
ENSMUSG00000102153	Gm37474	3	0.307528
ENSMUSG00000102179	Gm37868	3	0.468831
ENSMUSG00000102352	Gm38346	3	0.317777
ENSMUSG00000102423	Gm37465	3	0.647552
ENSMUSG00000102448	Gm37101	3	0.654026
ENSMUSG00000102503	Gm37370	3	0.460365
ENSMUSG00000102620	Gm37675	3	0.575378
ENSMUSG00000102642	A130048G24Rik	3	0.458193
ENSMUSG00000102664	Gm38380	3	0.290254
ENSMUSG00000102691	Gm37780	3	0.446425
ENSMUSG00000102764	Gm37183	3	0.602519
ENSMUSG00000102780	Gm38253	3	0.522876
ENSMUSG00000102808	5430420F09Rik	3	0.747422
ENSMUSG00000102850	Gm37082	3	0.354597
ENSMUSG00000102856	Gm37084	3	0.705584
ENSMUSG00000102874	Gm37137	3	0.508551
ENSMUSG00000102875	Gm37139	3	0.337849
ENSMUSG00000102951	Gm37216	3	0.477295
ENSMUSG00000103085	Gm38120	3	0.273434
ENSMUSG00000103123	Gm37390	3	0.401329
ENSMUSG00000103132	Gm37978	3	0.522732
ENSMUSG00000103162	Gm38147	3	0.447074
ENSMUSG00000103186	Gm37088	3	0.38346
ENSMUSG00000103199	Gm37648	3	0.415851
ENSMUSG00000103360	Gm38156	3	0.665698
ENSMUSG00000103485	Gm38001	3	0.303599
ENSMUSG00000103495	Gm37409	3	0.340086
ENSMUSG00000103506	Gm38376	3	0.378538
ENSMUSG00000103507	Gm38375	3	0.368795
ENSMUSG00000103572	Gm37115	3	0.573142
ENSMUSG00000103657	Gm37204	3	0.408719
ENSMUSG00000103696	Gm37531	3	0.608696
ENSMUSG00000103784	Gm37526	3	0.557698
ENSMUSG00000103869	Gm37420	3	0.539545
ENSMUSG00000103885	Gm37006	3	0.516372
ENSMUSG00000103899	Gm37940	3	0.560861
ENSMUSG00000103928	Gm37893	3	0.489526
ENSMUSG00000103937	Gm37186	3	0.483544
ENSMUSG00000104044	Gm37566	3	0.331753
ENSMUSG00000104078	Gm37023	3	0.309369
ENSMUSG00000104107	Gm37879	3	0.338698
ENSMUSG00000104125	Gm37488	3	0.515498
ENSMUSG00000104156	Gm38102	3	0.51942
ENSMUSG00000104161	Gm20089	3	0.591661
ENSMUSG00000104170	Gm37702	3	0.591948
ENSMUSG00000104181	Gm8850	3	0.586052
ENSMUSG00000104214	Gm36638	3	0.475278
ENSMUSG00000104235	Gm37589	3	0.42959
ENSMUSG00000104239	Gm37588	3	0.404085
ENSMUSG00000104291	A130071D04Rik	3	0.625224
ENSMUSG00000104293	Gm38043	3	0.34386
ENSMUSG00000104325	Gm37321	3	0.513614
ENSMUSG00000104388	Gm37033	3	0.766517
ENSMUSG00000104406	Gm38014	3	0.463877
ENSMUSG00000104436	Gm37423	3	0.395826
ENSMUSG00000104469	Gm37663	3	0.322164
ENSMUSG00000104488	Gm38062	3	0.39874
ENSMUSG00000104503	Gm37738	3	0.521619
ENSMUSG00000104852	Gm43201	3	0.32413
ENSMUSG00000104874	Gm43387	3	0.526055
ENSMUSG00000104903	Gm43707	3	0.630197
ENSMUSG00000104945	Gm35715	3	0.63919
ENSMUSG00000105201	Gm43362	3	0.26958
ENSMUSG00000105229	Gm43149	3	0.33317
ENSMUSG00000105230	Gm42433	3	0.675917
ENSMUSG00000105304	Gm43696	3	0.532982
ENSMUSG00000105326	6030400A10Rik	3	0.270738
ENSMUSG00000105395	Gm42672	3	0.372883
ENSMUSG00000105412	Gm43768	3	0.403281
ENSMUSG00000105434	Gm43359	3	0.336813
ENSMUSG00000105586	Gm43009	3	0.523331
ENSMUSG00000105655	Gm42659	3	0.488124
ENSMUSG00000105691	Gm42876	3	0.542098
ENSMUSG00000105728	Gm42819	3	0.67831
ENSMUSG00000105774	Gm43006	3	0.523611
ENSMUSG00000105842	Gm43329	3	0.520022
ENSMUSG00000105950	Gm43679	3	0.342059
ENSMUSG00000106061	Gm43773	3	0.304164
ENSMUSG00000106149	Gm43430	3	0.436286
ENSMUSG00000106158	Gm43216	3	0.520744
ENSMUSG00000106178	Gm42987	3	0.587974
ENSMUSG00000106341	Gm43330	3	0.510453
ENSMUSG00000106458	Gm42633	3	0.315244
ENSMUSG00000106475	Gm43011	3	0.763848
ENSMUSG00000106547	B230303O12Rik	3	0.552993
ENSMUSG00000106636	Gm43813	3	0.477584
ENSMUSG00000106706	C530043K16Rik	3	0.329032
ENSMUSG00000106739	Gm43499	3	0.512543
ENSMUSG00000106801	Gm42852	3	0.318629
ENSMUSG00000106837	D630030B08Rik	3	0.51333
ENSMUSG00000106859	Gm42737	3	0.697778
ENSMUSG00000106959	Gm42548	3	0.700848
ENSMUSG00000107041	Gm42735	3	0.442721
ENSMUSG00000107115	Gm43052	3	0.312176
ENSMUSG00000107116	Gm43274	3	0.326588
ENSMUSG00000107120	Gm43059	3	0.307674
ENSMUSG00000107171	Gm42572	3	0.469229
ENSMUSG00000107200	Gm43039	3	0.779693
ENSMUSG00000107205	Gm42576	3	0.441956
ENSMUSG00000107227	Gm42559	3	0.427904
ENSMUSG00000107320	Gm42549	3	0.407318
ENSMUSG00000107411	Gm19040	3	0.415207
ENSMUSG00000107468	5730507A11Rik	3	0.637867
ENSMUSG00000107647	Gm44445	3	0.297489
ENSMUSG00000107719	Gm43937	3	0.398819
ENSMUSG00000107756	Gm44164	3	0.33008
ENSMUSG00000107835	Gm43999	3	0.356246
ENSMUSG00000107894	Gm10388	3	0.281868
ENSMUSG00000107966	Gm44001	3	0.565755
ENSMUSG00000108152	Gm44152	3	0.508485
ENSMUSG00000108214	Gm43982	3	0.626394
ENSMUSG00000108216	Gm44153	3	0.380386
ENSMUSG00000108321	Gm44649	3	0.344197
ENSMUSG00000108332	D530033B14Rik	3	0.40647
ENSMUSG00000108365	Gm44951	3	0.590664
ENSMUSG00000108394	Gm45477	3	0.502977
ENSMUSG00000108447	Gm44567	3	0.637021
ENSMUSG00000108456	4732496C06Rik	3	0.348221
ENSMUSG00000108500	Gm45033	3	0.333909
ENSMUSG00000108526	Gm45828	3	0.339528
ENSMUSG00000108633	Gm44694	3	0.680278
ENSMUSG00000108752	Gm45191	3	0.519066
ENSMUSG00000108954	Gm44901	3	0.594788
ENSMUSG00000109005	Gm45221	3	0.290535
ENSMUSG00000109130	Gm45187	3	0.395139
ENSMUSG00000109243	Gm45867	3	0.41707
ENSMUSG00000109314	Gm44699	3	0.458043
ENSMUSG00000109379	Gm44550	3	0.396423
ENSMUSG00000109434	Gm44937	3	0.783624
ENSMUSG00000109576	Gm44704	3	0.346363
ENSMUSG00000109652	Gm45555	3	0.695376
ENSMUSG00000109679	Gm45342	3	0.785924
ENSMUSG00000109695	Gm31166	3	0.622859
ENSMUSG00000109751	Gm45479	3	0.525423
ENSMUSG00000110088	Gm45343	3	0.292489
ENSMUSG00000110317	Gm45250	3	0.364559
ENSMUSG00000110834	Gm39469	3	0.427905
ENSMUSG00000110928	Gm48114	3	0.371019
ENSMUSG00000111131	9930024M15Rik	3	0.335133
ENSMUSG00000111160	Gm48855	3	0.510582
ENSMUSG00000111212	Gm47087	3	0.352181
ENSMUSG00000111264	E030022I16Rik	3	0.528111
ENSMUSG00000111605	4632418H02Rik	3	0.584888
ENSMUSG00000111971	Gm48678	3	0.650996
ENSMUSG00000112009	Gm48591	3	0.58839
ENSMUSG00000112384	Gm34921	3	0.370478
ENSMUSG00000112411	Gm19337	3	0.291666
ENSMUSG00000112441	Gm48898	3	0.365862
ENSMUSG00000112759	Gm47615	3	0.319849
ENSMUSG00000112925	Gm31763	3	0.555322
ENSMUSG00000112955	Gm48889	3	0.666155
ENSMUSG00000112964	E430024I08Rik	3	0.24996
ENSMUSG00000113003	Gm47138	3	0.31622
ENSMUSG00000113015	Gm6296	3	0.502853
ENSMUSG00000113041	Gm48302	3	0.656592
ENSMUSG00000113065	Gm48870	3	0.578448
ENSMUSG00000113140	Gm48624	3	0.593016
ENSMUSG00000113292	Gm18413	3	0.451986
ENSMUSG00000113650	Gm47826	3	0.485519
ENSMUSG00000113752	Gm47817	3	0.585066
ENSMUSG00000113775	Gm48027	3	0.297705
ENSMUSG00000113841	Gm48701	3	0.40554
ENSMUSG00000113894	Gm48838	3	0.342934
ENSMUSG00000113898	Gm19144	3	0.721783
ENSMUSG00000113917	Gm48382	3	0.725092
ENSMUSG00000113984	Gm48890	3	0.586009
ENSMUSG00000114094	Gm48375	3	0.419629
ENSMUSG00000114169	Gm47075	3	0.397505
ENSMUSG00000114235	F530104D19Rik	3	0.405619
ENSMUSG00000114251	Tmed10-ps	3	0.530721
ENSMUSG00000114253	Gm47798	3	0.415858
ENSMUSG00000114285	Gm47773	3	0.299516
ENSMUSG00000114409	Gm9042	3	0.295259
ENSMUSG00000114535	Gm47246	3	0.359325
ENSMUSG00000114537	Gm48569	3	0.615084
ENSMUSG00000114612	Gm47550	3	0.389684
ENSMUSG00000114617	Gm48766	3	0.779577
ENSMUSG00000115002	Gm10847	3	0.493964
ENSMUSG00000115522	Gm49173	3	0.338406
ENSMUSG00000115543	B230362B09Rik	3	0.597904
ENSMUSG00000115568	Tiaf2	3	0.579307
ENSMUSG00000115816	Gm34589	3	0.448696
ENSMUSG00000116628	4930478L05Rik	3	0.48529
ENSMUSG00000116738	Gm49565	3	0.766964
ENSMUSG00000116908	Gm49599	3	0.518647
ENSMUSG00000117118	AC132911.1	3	0.38903
ENSMUSG00000117130	AC132460.2	3	0.400806
ENSMUSG00000117429	AC123927.2	3	0.299861
ENSMUSG00000117546	AC154542.1	3	0.323828
ENSMUSG00000117599	AC123927.3	3	0.469854
ENSMUSG00000117628	AC154492.2	3	0.35822
ENSMUSG00000117871	AC140469.1	3	0.482832
ENSMUSG00000117964	AC119228.1	3	0.250105
ENSMUSG00000117974	AC132481.2	3	0.411378
ENSMUSG00000000184	Ccnd2	4	0.33892
ENSMUSG00000000290	Itgb2	4	0.639764
ENSMUSG00000000538	Tom1l2	4	0.390544
ENSMUSG00000000686	Abhd15	4	0.506002
ENSMUSG00000000711	Rab5b	4	0.676323
ENSMUSG00000000804	Usp32	4	0.50687
ENSMUSG00000001270	Ckb	4	0.577911
ENSMUSG00000001288	Rarg	4	0.438334
ENSMUSG00000001473	Tubb6	4	0.417484
ENSMUSG00000001750	Tcirg1	4	0.461291
ENSMUSG00000001768	Rin2	4	0.523053
ENSMUSG00000001891	Ugp2	4	0.447272
ENSMUSG00000002325	Irf9	4	0.498167
ENSMUSG00000002668	Dennd1c	4	0.673194
ENSMUSG00000002847	Pla1a	4	0.565653
ENSMUSG00000002996	Hbp1	4	0.442445
ENSMUSG00000003154	Foxj2	4	0.702036
ENSMUSG00000003484	Cyp4f18	4	0.698893
ENSMUSG00000003541	Ier3	4	0.526049
ENSMUSG00000004151	Etv1	4	0.855268
ENSMUSG00000004267	Eno2	4	0.695907
ENSMUSG00000004317	Clcn5	4	0.539794
ENSMUSG00000004508	Gab2	4	0.381876
ENSMUSG00000004609	Cd33	4	0.395771
ENSMUSG00000005054	Cstb	4	0.682093
ENSMUSG00000005087	Cd44	4	0.853897
ENSMUSG00000005267	Zfp287	4	0.651879
ENSMUSG00000005514	Por	4	0.492906
ENSMUSG00000005615	Pcyt1a	4	0.469078
ENSMUSG00000005949	Ctns	4	0.400117
ENSMUSG00000006273	Atp6v1b2	4	0.550061
ENSMUSG00000006519	Cyba	4	0.665108
ENSMUSG00000007617	Homer1	4	0.579245
ENSMUSG00000009291	Pttg1ip	4	0.771227
ENSMUSG00000010067	Rassf1	4	0.362171
ENSMUSG00000010609	Psen2	4	0.710269
ENSMUSG00000012819	Cdh23	4	0.47923
ENSMUSG00000013698	Pea15a	4	0.726417
ENSMUSG00000014547	Wdfy2	4	0.740582
ENSMUSG00000014599	Csf1	4	0.469051
ENSMUSG00000015340	Cybb	4	0.451375
ENSMUSG00000015474	Ppt2	4	0.665231
ENSMUSG00000015944	Castor2	4	0.813224
ENSMUSG00000015950	Ncf1	4	0.386046
ENSMUSG00000015968	Cacna1d	4	0.583473
ENSMUSG00000016194	Hsd11b1	4	0.35027
ENSMUSG00000016256	Ctsz	4	0.617386
ENSMUSG00000016356	Col20a1	4	0.611294
ENSMUSG00000018008	Cyth4	4	0.44616
ENSMUSG00000018042	Cyb5r3	4	0.544163
ENSMUSG00000018171	Vmp1	4	0.399684
ENSMUSG00000018340	Anxa6	4	0.653983
ENSMUSG00000018398	44812	4	0.754123
ENSMUSG00000018750	Zbtb4	4	0.659816
ENSMUSG00000019122	Ccl9	4	0.538898
ENSMUSG00000019132	BC005537	4	0.420685
ENSMUSG00000019359	Gdpd2	4	0.672121
ENSMUSG00000019873	Reep3	4	0.450472
ENSMUSG00000019944	Rhobtb1	4	0.51259
ENSMUSG00000019998	Stx7	4	0.860898
ENSMUSG00000020034	Tcp11l2	4	0.829213
ENSMUSG00000020077	Srgn	4	0.687061
ENSMUSG00000020101	Vsir	4	0.694988
ENSMUSG00000020175	Rab36	4	0.63325
ENSMUSG00000020189	Osbpl8	4	0.62716
ENSMUSG00000020282	Rhbdf1	4	0.370355
ENSMUSG00000020300	Cpeb4	4	0.53183
ENSMUSG00000020432	Tcn2	4	0.352923
ENSMUSG00000020475	Pgam2	4	0.566551
ENSMUSG00000020564	Atxn7l1	4	0.478072
ENSMUSG00000020589	Fam49a	4	0.398113
ENSMUSG00000020635	Fkbp1b	4	0.55804
ENSMUSG00000020644	Id2	4	0.601568
ENSMUSG00000020647	Ncoa1	4	0.325221
ENSMUSG00000020689	Itgb3	4	0.325604
ENSMUSG00000020715	Ern1	4	0.437557
ENSMUSG00000020828	Pld2	4	0.660412
ENSMUSG00000021036	Sptlc2	4	0.449353
ENSMUSG00000021069	Pygl	4	0.327276
ENSMUSG00000021133	Susd6	4	0.693733
ENSMUSG00000021384	Susd3	4	0.513754
ENSMUSG00000021591	Glrx	4	0.39679
ENSMUSG00000021592	Arsk	4	0.774187
ENSMUSG00000021596	Mctp1	4	0.530454
ENSMUSG00000021728	Emb	4	0.631396
ENSMUSG00000021756	Il6st	4	0.472512
ENSMUSG00000021819	Zswim8	4	0.650415
ENSMUSG00000021948	Prkcd	4	0.739527
ENSMUSG00000021998	Lcp1	4	0.35772
ENSMUSG00000022263	Trio	4	0.516122
ENSMUSG00000022270	Retreg1	4	0.807843
ENSMUSG00000022372	Sla	4	0.711536
ENSMUSG00000022419	Deptor	4	0.396455
ENSMUSG00000022489	Pde1b	4	0.569937
ENSMUSG00000022490	Ppp1r1a	4	0.599263
ENSMUSG00000022765	Snap29	4	0.43789
ENSMUSG00000022912	Pros1	4	0.428078
ENSMUSG00000022946	Dop1b	4	0.680046
ENSMUSG00000022965	Ifngr2	4	0.679121
ENSMUSG00000022973	Synj1	4	0.774857
ENSMUSG00000023048	Prr13	4	0.396246
ENSMUSG00000023055	Calcoco1	4	0.807765
ENSMUSG00000023067	Cdkn1a	4	0.460588
ENSMUSG00000023186	Vwa5a	4	0.730159
ENSMUSG00000023249	Parp3	4	0.384665
[truncated: 1,344 more rows]
