# Supplementary material for: Cellular reprogramming is driven by widespread rewiring of promoter-enhancer interactions
Source: BMC Biol. 2023 Nov 20;21:264. doi: 10.1186/s12915-023-01766-0 (PMC10658794; doi:10.1186/s12915-023-01766-0)
Supplement: Supplementary file 4 — Additional file 4: Table S3. [file 12915_2023_1766_MOESM4_ESM.xlsx]

## Sheet: Table S1
HiC and Promoter-capture Hi-C
Sample	# Sequenced reads 1	# Sequenced reads 2	# Captured, unique and valid reads
HiC_0h_bioRep1	126957031	126957031	60059104
HiC_0h_bioRep2	149418996	149418996	59551258
HiC_1h_bioRep1	82896548	82896548	38490066
HiC_1h_bioRep2	127592043	127592043	62494873
HiC_12h_bioRep1	138200245	138200245	54960206
HiC_12h_bioRep2	179,754,300	179754300	76622723
HiC_48h_bioRep1	156997162	156997162	47844367
HiC_48h_bioRep2	90468831	90468831	27225793
PCHiC_0h_bioRep1	567005044	567005044	217190998
PCHiC_0h_bioRep2	594034906	594034906	214784682
PCHiC_1h_bioRep1	511207084	511207084	511207084
PCHiC_1h_bioRep2	511482652	511482652	218498514
PCHiC_12h_bioRep1	554458140	554458140	190944640
PCHiC_12h_bioRep2	555872874	555872874	211285748
PCHiC_48h_bioRep1	633056864	633056864	192158316
PCHiC_48h_bioRep2	624852277	624852277	185159439
RNA-seq
Sample	# Sequenced reads
RNA_0h_bioRep1	24443990
RNA_0h_bioRep2	31779488
RNA_0h_bioRep3	74444714
RNA_1h_bioRep1	28794684
RNA_1h_bioRep2	33953786
RNA_1h_bioRep3	75275165
RNA_12h_bioRep1	42544562
RNA_12h_bioRep2	32221569
RNA_12h_bioRep3	35254000
RNA_48h_bioRep1	26319739
RNA_48h_bioRep2	35078001
RNA_48h_bioRep3	53643823
